# Supplementary material for: Lunar gravity prevents skeletal muscle atrophy but not myofiber type shift in mice
Source: Commun Biol. 2023 Apr 21;6:424. doi: 10.1038/s42003-023-04769-3 (PMC10121599; doi:10.1038/s42003-023-04769-3)
Supplement: Supplementary file 3 — Supplementary Data 1 [file 42003_2023_4769_MOESM3_ESM.xlsx]

## Sheet: Fig2
		MHU-1_GC	MHU-4_GC	MHU-5_GC	MHU-1_MG	MHU-1_AG	MHU-4_PG	MHU-5_PG
	a, Sol weight/Body weight	0.273764	0.313208	0.310409	0.294606	0.313462	0.377551	0.292683
		0.361624	0.29927	0.302682	0.252033	0.306084	0.381743	0.303502
		0.311787	0.294574	0.323194	0.262009	0.306723	0.291506	0.359684
		0.301887	0.386454	0.329268	0.268559	0.310417	0.33829
		0.305221	0.422642	0.316176		0.310345	0.352941
		0.342742	0.344891	0.290146			0.29588
		MHU-1_GC	MHU-4_GC	MHU-5_GC	MHU-1_MG	MHU-1_AG	MHU-4_PG	MHU-5_PG
	c, CSA	1013	1032	1133	843	920	952	825
		1170	1019	1141	598	748	864	1016
		1055	1113	1181	549	1138	1076	890
	d, Distribution(%)	MHU-1_GC			MHU-4_GC			MHU-5_GC			MHU-1_MG			MHU-1_AG			MHU-4_PG			MHU-5_PG
	200-400	3.54767	1.50538	1.81159	7.80142	5.35714	0	4.5	5.50098	2.15517	5.78662	23.6342	21.0337	12.2034	4.96689	2.65957	1.53322	1.37255	10.2828	1.40023	1.36139	3.0303
	401-800	14.4124	26.4516	11.9565	33.617	22.1429	23.6769	27.5	17.6817	17.6724	41.953	58.3135	69.4711	30.1695	56.9536	22.3404	34.5826	38.0392	26.7352	51.4586	24.3812	45.0217
	801-1200	38.3592	38.9247	44.2029	30.3546	41.7857	39.5543	39.75	33.7918	52.5862	42.3147	15.3207	9.13462	34.9153	35.0993	39.8936	42.9301	52.1569	32.1337	36.9895	50.7426	35.9307
	1201-1600	28.8248	17.6344	34.058	15.1773	21.7857	25.9053	20	24.9509	22.4138	7.05244	2.25653	0.360577	16.2712	2.64901	21.2766	17.7172	6.86275	13.6247	8.63477	17.9455	11.8326
	1601-2000	9.7561	7.31183	6.15942	7.23404	7.85714	6.68524	3.5	11.9843	3.01724	2.53165	0.356295	0	3.38983	0	7.44681	2.72572	1.56863	7.45501	1.40023	3.9604	2.0202
	2001-2400	2.66075	4.51613	1.26812	1.98582	0.714286	4.17827	3.75	3.53635	0.862069	0.361664	0.118765	0	2.0339	0.331126	3.7234	0.170358	0	4.11311	0.116686	1.48515	1.7316
	2401-2800	1.99557	1.50538	0.543478	1.13475	0.357143	0	0.5	1.76817	0.862069	0	0	0	0.677966	0	1.32979	0.340716	0	2.31363	0	0.123762	0.2886
	2801-	0.443459	2.15054	0	2.69503	0	0	0.5	0.785855	0.431034	0	0	0	0.338983	0	1.32979	0	0	3.3419	0	0	0.001443

## Sheet: Fig3a
Name	1GC-1	1GC-2	1GC-3	MG-1	MG-2	MG-3	AG-1	AG-2	AG-3	4GC-1	4GC-2	4GC-3	4PG-1	4PG-2	4PG-3	5GC-1	5GC-2	5GC-3	5PG-1	5PG-2	5PG-3
Rp1	3.07591	2.16173	3.61044	0.606888	1.06768	0.724926	3.17731	2.57104	4.62608	2.68081	1.92225	1.64604	2.63263	1.18972	1.37837	2.76124	1.48194	2.83158	0.760848	2.8	1.27609
Gm37323	0.388931	0.323957	0.374702	0.0384905	0	0.0502871	0.850837	0.260404	0.387508	0.332915	0.341361	0.275764	0.0878784	0	0	0.110772	0.123361	0.943903	0.0813942	0.423178	0
Lypla1	12.5285	12.1014	14.914	11.2934	11.7804	12.6077	14.286	15.2606	16.4476	10.2072	11.2832	11.7549	11.1185	9.77458	8.64222	13.2413	14.379	12.1223	14.3732	16.0336	15.0487
Tcea1	18.7079	15.4089	19.248	32.5474	39.0904	37.1148	23.255	23.2562	23.3776	17.9387	19.4004	20.0657	27.7853	22.971	25.8831	23.485	22.828	17.5485	31.2712	35.9782	29.8344
Atp6v1h	6.27081	5.38069	6.75214	9.41837	10.5419	8.99976	6.75292	6.60653	6.76574	9.1408	8.75755	7.33623	13.8521	10.7581	10.479	8.67788	6.73909	6.22585	17.2186	17.0675	13.6487
Rb1cc1	15.1077	11.8254	14.052	8.31205	9.44022	11.1158	15.7567	15.1072	14.9823	12.0031	11.6096	12.2157	12.6571	10.0677	10.407	14.0656	12.7843	11.8975	10.5862	13.0108	11.1239
Pcmtd1	16.6406	15.087	16.9861	7.57117	9.07948	11.2328	17.9716	15.5728	18.7183	15.2961	17.0948	16.6638	13.6968	12.3749	13.2233	14.9724	16.1426	14.8584	12.4657	13.9982	11.3211
Adhfe1	10.2715	6.98109	10.9952	1.35536	1.33987	2.02898	8.50845	9.26504	9.97547	10.1354	8.80649	10.3847	8.38076	7.8913	7.10786	10.4287	9.95469	7.55395	6.77715	4.96708	4.22422
Mybl1	0.221832	0.291019	0.235088	0.474199	0.825949	0.851856	0.413771	0.490133	0.361671	0.405875	0.29205	0.377487	0.270663	0.231455	0.290857	0.322221	0.211082	0.198218	0.334256	0.352997	0.429076
Snhg6	6.90143	6.36907	6.04449	19.6518	19.0458	17.4004	6.60979	8.4014	7.07508	6.04171	5.23132	5.67182	15.5228	13.0924	12.4765	7.14768	6.76596	4.36033	14.6729	11.5197	13.7085
Prex2	8.26619	8.30266	8.79333	4.60928	4.60103	6.33254	9.68114	8.41421	8.80919	4.80923	4.64783	5.89762	4.3775	4.96694	5.18205	7.74716	9.75005	6.24923	7.30621	7.29362	6.43991
Ncoa2	4.64498	4.2352	5.59381	3.61635	4.22026	4.89967	5.97339	5.23553	4.50162	5.04418	4.97142	5.77537	5.1306	5.01832	5.7617	4.98247	5.44535	4.18867	5.2477	4.10069	3.95001
Tram1	16.0309	14.5958	18.5479	33.519	37.4885	36.1184	18.1043	23.9025	19.0617	18.6854	22.4524	19.7502	31.6747	32.9329	30.9075	22.6995	23.1515	17.5339	38.2601	36.6014	36.0818
Eya1	2.47096	2.07095	2.75021	3.55416	4.66416	3.78619	4.40537	4.13087	3.16533	4.07909	3.47537	2.90547	5.58657	4.48373	5.21188	2.88498	2.322	3.10846	5.66578	4.94082	3.1335
Rpl7	101.995	106.692	116.782	201.035	226.995	227.255	129.538	147.806	145.931	92.764	106.449	107.243	165.148	137.669	143.321	116.604	119.798	105.337	174.802	175.671	177.125
Rdh10	2.10285	1.40365	1.11009	6.28603	2.95674	3.15095	2.02982	2.34335	2.11343	1.96951	2.38924	2.35903	2.57746	3.09145	2.71941	2.23979	2.35728	1.42998	3.25538	3.06767	3.49785
Stau2	14.049	12.4658	17.1284	22.2897	22.4841	22.0733	22.2698	19.2646	22.1089	14.5892	17.701	18.852	30.1222	24.3822	25.6629	15.3427	14.7033	17.1576	22.0789	31.2413	24.754
Jph1	60.7321	49.4955	67.2187	33.1436	36.2876	45.8683	54.9829	58.1764	56.1926	56.3131	44.6971	44.676	43.2473	32.4499	31.6883	48.7984	51.994	35.8495	38.2725	27.7344	22.7757
Gdap1	0.416699	0.308268	0.485971	0.0781364	0	0.178646	0.249991	0.11013	0.21454	1.18269	0.259863	0.139951	0.267592	0.228829	0	0.20613	0.229555	0.0870972	0.165231	0.0536911	0.164969
Gm28154	0.170461	0.186354	0.273707	0.0759134	0	0.132239	0.176639	0.11413	0.0463192	0.136791	0.0748058	0.151078	0.115546	0.0423465	0.260751	0.0485493	0.0810999	0.0282064	0.0802653	0	0
Gm16070	0.459519	0.336404	0.290527	0.0255804	0.0578016	0.167102	0.193446	0.144218	0.316064	0.193595	0.302486	0.30545	0.175209	0.235445	0.489533	0.147236	0.368929	0.313654	0.148758	0.21093	0.169739
Crispld1	10.59	11.7141	14.4472	0.661918	0.801253	2.59435	11.2213	6.10413	6.62066	13.2138	15.5844	11.7146	2.69863	7.12096	7.41236	14.786	23.5377	11.3573	6.22379	9.25912	4.24957
Pkhd1	0.0167483	0.0156941	0.0242033	0.111881	0.193818	0.126681	0.0173553	0.0336408	0.0204795	0	0.0220497	0.00890629	0.0681165	0.012482	0.0329395	0	0.0239049	0.0249423	0.00788631	0.0717532	0.0179973
Mcm3	1.72353	1.46269	2.63169	6.92252	7.00297	7.26558	1.95449	3.88647	1.6966	1.75365	1.75533	1.79847	3.04195	2.7144	2.60092	2.08393	1.14491	1.22688	5.08375	4.8563	5.17178
Paqr8	1.26647	1.12537	1.24117	8.0323	8.48163	6.50478	1.17661	2.30261	1.45961	0.714921	1.26488	1.46306	1.90935	1.88772	1.66054	1.1754	1.39209	1.23571	2.15918	3.34102	3.49614
Tram2	3.45415	3.4559	4.50637	8.14007	9.41391	9.06474	3.41157	4.91446	4.07702	7.70928	9.56872	6.84984	9.98746	11.1016	9.4117	10.2375	6.3852	4.0724	14.9601	9.79949	10.6519
Tmem14a	1.4192	0.831174	1.11092	0.395019	0.535552	1.03217	1.10298	0.890822	0.723074	0.939574	0.116777	0.849031	0.36075	0.396634	1.0467	0.60631	0.928416	0.792578	0.250599	0.325723	0.285945
Gsta3	0.637414	0.663662	5.59509	0	0.14254	0.65932	0.8073	3.27193	1.84751	1.56863	0.372968	0.225973	1.29621	0.738961	1.11433	1.14978	1.68479	0.421896	0.800376	0.0866927	0.304422
Rims1	0.0507771	0.111023	0.163065	0	0.0340646	0.0393916	0.122774	0.0679944	0.110381	0.0814949	0.089133	0.126009	0.103257	0	0.0887691	0.0289239	0.144949	0.134435	0.0637588	0.0621542	0.0363758
Gm29506	0.461343	0.162115	0.444465	0.102728	0.116062	0	0.418307	0.405414	0.376082	0.666391	0.303687	0.183998	0.23454	0.257869	0.378059	0.54201	0.823097	0.400781	0.380159	0.352945	0.309842
Smap1	8.51407	8.51218	11.7549	18.9584	19.2942	18.6058	10.2468	11.6142	9.75506	10.6843	12.0034	11.8358	17.9953	16.3379	16.657	12.4301	12.0884	8.31991	18.4037	18.5868	17.3615
Sdhaf4	36.197	41.2421	36.722	22.4704	24.0073	24.5706	53.2798	48.7459	60.1324	29.3113	36.6435	34.8516	20.0749	24.1154	21.2132	43.229	41.2269	43.016	37.7038	42.7968	33.7396
Ptp4a1	49.988	44.4451	57.5146	40.0045	39.8405	34.1659	63.4138	48.4073	53.6831	55.1253	59.7883	68.0259	64.6956	54.4251	61.3435	67.1233	56.5087	50.9715	65.6792	72.8966	62.1396
Gm29669	0.952142	1.27459	0.917308	0.121151	0.410631	0.474845	0.845703	1.22946	0.221764	3.01263	2.50706	2.31463	0.276602	0.405488	0.356688	1.04599	0.388285	0.405135	0.38429	0.499492	0.146164
Prim2	0.906307	0.251634	0.614439	2.06293	1.45247	2.14833	1.00872	1.41588	1.06717	0.678804	0.839648	0.4998	1.02389	0.950625	1.67244	0.774382	0.990145	0.699851	1.61219	1.72569	2.056
Bag2	10.9037	10.2672	11.4271	22.029	15.7359	17.5778	11.0233	13.7283	13.0076	9.3731	12.2543	11.0874	11.6814	8.40366	9.5542	11.3616	7.79408	8.44916	13.2739	18.3599	14.746
Bend6	0.210173	0.196945	0.303727	0.0623995	0.140998	0.0815237	0.290388	0.0703595	0.0571103	0.303587	0.415051	0.335294	0.213698	0.208848	0.137785	0.32923	0.166657	0.208667	0.19793	0.214388	0.225847
Dst	58.0683	47.2999	64.6547	43.3946	47.4202	51.7918	56.4519	65.1264	51.3519	74.3128	82.341	86.8407	87.5272	71.4367	79.8576	64.4471	47.8404	53.3048	57.9585	64.7019	63.9033
Imp4	2.89605	2.69544	3.56303	7.80812	8.28997	7.78749	3.75128	4.67722	4.25906	3.97595	4.09613	4.22472	7.67987	7.08753	7.44042	4.3638	4.52456	3.18613	7.86875	7.49708	7.14924
Ptpn18	0.179224	0.125958	0.345335	1.23715	0.924309	1.25134	0.603592	0.742485	0.639195	0.453044	0.324438	0.190614	0.592247	0.300534	0.469983	0.267988	0.298443	0.422606	0.970507	0.493609	0.890728
Fam168b	12.2842	11.6831	17.5199	22.4553	25.4162	22.818	15.8226	19.601	14.7308	20.7179	20.193	20.7328	27.0348	25.3945	27.5767	22.7186	20.6467	14.4985	28.543	25.4076	24.624
Plekhb2	10.9526	9.01201	10.0749	7.04256	7.02062	7.19317	9.62386	10.4122	9.90693	11.5151	11.0616	15.1752	9.73282	7.96141	9.22622	9.53782	8.99419	8.71419	8.61905	8.94392	9.1737
Hs6st1	8.66774	9.32996	11.7343	18.1095	21.7247	14.8483	10.6514	12.4913	9.14094	12.1634	13.49	14.1534	36.5628	32.227	28.8556	12.4443	12.6015	9.69329	26.7946	26.8204	23.8566
Neurl3	0.521503	0.558491	0.717748	4.31317	3.26118	3.46773	1.19661	2.4691	0.941344	0.860902	1.27507	1.42622	1.59074	1.49912	1.46523	1.33677	0.638009	1.10949	2.24513	1.86946	3.08216
Cnnm3	3.14785	3.15176	3.94665	2.74613	2.64696	3.31179	3.10555	3.4429	2.42548	2.71986	3.20754	3.64599	3.11295	5.04551	4.21214	3.07651	4.67759	3.25372	3.066	3.4045	2.78022
Ankrd23	590.194	653.057	628.232	244.575	250.745	269.741	425.665	341.862	313.852	653.23	844.575	810.769	273.956	257.826	244.158	574.556	444.817	460.239	261.608	382.945	356.375
Gm42417	7.2611	7.19014	6.94584	2.29339	4.45665	0	2.98837	0.930941	1.38534	6.34756	12.1358	5.20312	5.96912	3.91469	1.75554	2.50806	2.98909	1.43158	1.55191	3.78214	6.58517
Cox5b	178.515	171.114	178.084	109.691	101.319	107.999	140.02	147.956	128.907	156.737	194.767	182.551	126.554	135.574	120.473	165.857	155.243	144.579	121.942	109.351	127.36
Actr1b	37.0661	37.4393	44.2459	127.412	115.425	98.1409	44.54	53.5296	49.6664	48.3295	57.8424	58.2974	114.26	97.1237	104.919	49.8777	42.6599	42.7017	91.1221	106.358	96.6531
4933424G06Rik	0.398649	0.149423	0.230439	0.781156	0.962783	0.64945	0.578338	0.400366	0.324974	0.767776	0.419868	1.18715	0.972801	1.18841	0.209077	0.204372	0.758659	0.791582	0.901022	0.780753	0.257027
Zap70	0.160206	0.187653	0.154345	1.03452	0.564251	0.932127	0.166013	0.160896	0.326495	1.07992	1.2655	1.1927	0.814461	1.01487	0.682679	0.376436	0.152442	0.27835	0.980675	1.02953	0.301268
Tmem131	10.3628	9.57932	14.5094	9.93299	10.633	11.8662	13.3768	13.4887	11.945	13.5465	13.358	14.5822	15.8954	13.1691	14.3217	13.7819	12.0531	10.4781	16.1613	11.3445	10.5884
Cnga3	0.393692	0.454047	0.495994	0.107894	0.243798	0.352404	0.753161	0.517046	0.345621	0.291627	0.43857	0.450919	0.184751	0.180558	0.238243	0.517516	0.172898	0.180401	0.256679	0.333626	0.292882
Inpp4a	8.7382	7.98817	9.71142	6.66919	7.38141	8.00334	11.1409	10.629	8.35401	10.2797	11.7049	11.5155	12.2184	12.4337	12.9368	8.84744	9.02576	7.28262	9.89511	10.9948	8.55411
Tsga10	3.94501	3.13852	4.01725	0.941007	1.41377	1.12478	6.3824	3.07027	4.10466	2.86814	3.72884	4.18375	3.0398	2.14435	2.37259	2.85219	2.32074	3.2472	2.30744	3.13674	2.02902
Mitd1	0.692181	0.729693	0.500144	1.46422	1.52368	1.2082	0.672441	0.825505	0.670057	1.04149	0.911281	1.28829	2.19934	1.35414	0.964282	0.887138	1.15261	0.515414	1.42594	1.37682	1.53409
Mrpl30	25.148	24.9228	27.3415	24.351	23.8112	25.6329	28.985	27.2709	33.3699	21.8918	26.5551	24.2177	24.3989	22.3687	20.0663	26.28	26.6156	22.8287	23.2633	28.2364	26.0255
Rev1	6.43077	5.9532	8.62879	6.21232	5.53284	6.91805	8.51605	7.72675	7.41207	5.72494	5.62717	5.49634	8.33624	6.48675	7.25998	5.21249	4.56623	4.37861	6.00126	5.85024	5.46982
Aff3	1.87297	1.92384	2.23821	0.625584	0.779277	0.922097	1.51163	1.57356	1.24788	2.70542	3.88842	3.21783	2.89318	3.22123	4.27396	1.78499	2.55334	2.19926	1.88258	1.85174	1.33531
Lonrf2	0.380315	0.340179	0.283129	0.123179	0.0695837	0.181047	0.304532	0.156254	0.183199	0.266351	0.546216	0.386098	0.140616	0.43804	0.385323	0.398809	0.378333	0.308936	0.29304	0.105802	0.167186
Rpl31	96.9054	107.022	109.267	203.001	216.145	201.366	115.137	132.371	129.015	88.943	99.7663	102.143	143.69	138.208	125.357	103.191	111.625	101.723	165.138	163.982	189.437
Rnf149	3.96913	3.0071	3.2544	9.13898	9.98531	9.97448	3.71919	6.36099	4.2338	4.3101	5.50345	4.93989	6.35406	6.1679	7.19724	5.80863	4.94195	3.39568	9.10618	8.57983	12.2963
Creg2	0.196739	0.165921	0.265358	0.140186	0.0791913	0.137363	0.265031	0.138311	0.144342	0.189454	0.440324	0.272014	0.160031	0.322573	0.490117	0.302583	0.299528	0.214862	0.185278	0.144493	0.19027
Map4k4	12.7588	11.565	16.6076	24.3378	23.1136	23.7443	14.1016	17.2505	13.1207	20.1104	22.2474	21.6029	23.3698	23.4611	24.3236	22.3839	20.5477	14.1242	29.6025	24.0125	23.8187
Il1r2	0.502448	0.235412	0.605083	3.13266	0.568814	1.02319	0.325412	0.819995	0.358391	0.302402	0.330745	0.46758	0.638592	0.37446	0.494092	0.321983	0.717147	0.187067	0.768915	0.461271	0.202469
Il1r1	2.69311	2.27654	2.99375	5.87097	4.68103	5.12815	3.49328	4.35023	3.85345	4.80593	6.34731	6.58977	6.39568	7.07395	6.07446	7.77222	5.1431	3.34692	11.4751	7.69959	8.35804
Il1rl2	0.598114	0.313203	0.627076	1.42584	1.06214	1.43295	0.674481	0.883368	0.544938	0.745369	0.440039	0.542575	1.64557	0.891513	0.715026	1.2175	1.03782	0.454102	1.24251	1.05513	1.39886
Il18rap	0.124235	0.0831543	0.0854931	0.711351	0.357194	0.516315	0.0183912	0.213892	0.188083	0.205089	0.093463	0.13213	0.216546	0.13227	0.0465406	0.106151	0.15199	0.052862	0.467992	0.369317	0.476786
Slc9a4	1.4236	1.07243	0.914347	0.149174	0.168537	0.0974467	1.44628	1.00922	0.81918	0.537604	0.624741	0.475002	0.113527	0.166427	0.109798	0.667816	0.345293	0.581987	0.184014	0.341682	0.149977
Slc9a2	8.57917	7.99097	9.37286	4.40141	4.78279	3.59398	13.0863	10.0464	10.7702	8.37717	7.95152	9.9273	8.09498	5.83115	6.77169	8.75246	5.845	8.56877	8.72575	9.87135	6.26889
Mrps9	8.08873	5.47526	7.55242	5.88955	6.15184	7.16226	7.60621	7.58061	6.54299	7.14847	7.52828	9.1114	7.69582	6.69466	6.18888	8.17277	6.13364	5.57404	7.2063	7.63582	7.48535
Tgfbrap1	3.72433	3.16242	4.66134	5.53516	6.25364	6.07504	4.09699	4.95791	3.85514	4.58558	4.31368	4.4721	6.50749	6.47919	6.8737	4.77798	4.59348	3.741	6.1199	5.36095	5.19917
AI597479	10.3962	8.44298	10.7504	7.74734	11.0894	9.92012	12.7481	12.1464	11.8083	10.0113	10.2196	14.7425	13.1075	12.2418	11.1321	9.59356	7.88095	9.04869	10.1496	10.6047	9.16065
Fhl2	11.4338	8.58318	10.6504	17.4983	19.1975	15.5104	16.9541	14.0207	16.2726	10.3413	11.7264	11.4214	16.9566	14.312	18.4702	8.15022	6.97262	9.7839	18.6205	21.0322	16.6309
1500015O10Rik	6.24412	3.73475	9.59949	0.118331	0.13369	3.40113	1.7897	2.26824	2.16601	15.8639	17.4906	9.60813	3.78228	5.34664	6.44511	8.85417	13.9057	5.14414	5.12968	3.57766	2.5697
Uxs1	2.46862	2.37934	3.89589	6.345	6.38786	7.71509	2.82609	4.10848	3.44981	3.28282	3.99289	3.57567	3.96822	3.67958	4.03823	3.09361	4.2058	2.49761	5.38028	6.53272	5.93703
Tex30	1.6177	1.34097	1.31874	5.32009	4.69582	5.57495	2.57897	2.8744	2.18097	1.43797	1.88401	1.91901	1.64482	2.50398	2.52895	2.17965	2.01293	1.54432	3.2227	2.74176	3.61039
Mettl21e	1.39166	0.39689	0.845252	0.269463	0.0913319	0.387253	0.90915	0.911512	0.690544	0.611798	0.159319	0.353936	0.430651	0.270564	0.158668	0.361895	0.431809	0.300365	0.427366	0.222192	0.130038
Gulp1	3.06122	2.71914	3.87086	1.81772	2.18202	2.33771	3.20522	1.95353	3.01536	3.13211	2.18302	3.12009	3.30708	3.89745	3.80469	3.16054	4.76374	3.00761	4.56457	3.16163	2.36433
Col3a1	77.2401	49.9798	99.7601	151.816	197.615	232.055	70.1091	141.965	88.641	124.108	128.45	114.829	94.3368	121.608	100.602	108.482	142.359	80.3589	257.276	216.738	283.765
Col5a2	13.7688	11.0172	16.9967	30.3143	38.2851	47.1654	12.4035	24.582	12.9252	28.1062	31.5334	28.3442	22.4097	34.174	31.4865	26.1768	30.9468	16.362	45.2306	36.0172	51.5162
Wdr75	4.57325	4.03333	5.1599	9.5843	10.1639	10.3589	5.16983	5.91926	4.70494	6.12309	7.5985	6.63255	11.4384	10.389	11.7039	7.02107	5.0032	5.05036	9.99555	10.7169	11.5631
Slc40a1	2.46368	1.69409	1.9125	0.473603	0.535077	0.763128	1.2122	1.56645	1.40152	2.52606	2.87016	2.58254	1.15338	1.34736	1.55704	2.60482	3.87902	2.28764	0.918047	1.01969	0.72375
Dnah7b	0.143945	0.106784	0.115565	0.0213682	0.0301773	0.0837515	0.118087	0.0602352	0.0880065	0.132839	0.126339	0.0701671	0.243931	0.125157	0.173006	0.0819944	0.108434	0.10123	0.056483	0.0660739	0.0580047
Slc39a10	5.24949	5.80342	6.72431	10.5771	8.64597	9.79212	5.90836	6.49633	5.67371	5.22551	5.48749	7.31865	12.2743	12.3962	13.2503	9.69309	7.55811	5.71938	10.3317	13.4771	16.606
Tmeff2	0.482409	0.351591	0.550827	0.127311	0.323631	0.35345	0.425836	0.394767	0.466079	0.464546	0.28227	0.380048	0.290666	0.159789	0.421676	0.488519	0.748049	0.301561	0.387002	0.262443	0.287991
Sdpr	47.8943	48.2983	55.4764	27.9151	38.091	43.8651	63.5723	43.4521	61.6181	35.8466	33.9286	35.085	36.8521	34.3787	42.019	66.7969	68.8637	58.689	55.3737	50.079	30.7279
Stat4	0.0309488	0.0870028	0	0.358354	0.373725	0.432168	0.0641412	0.155411	0.0504583	0	0	0.0329156	0	0.0461305	0.0405788	0	0	0.0614539	0.233167	0.265183	0.232798
Nab1	8.24223	6.87444	8.86992	12.9122	13.3824	14.7269	10.6005	10.0683	9.1969	8.55625	8.38851	8.45516	13.7297	13.9844	14.2942	13.086	10.0955	9.25681	16.9555	16.4572	15.2954
Mfsd6	3.35802	3.29494	4.33614	3.03792	3.46763	4.0099	3.82589	3.74328	3.61168	3.21675	3.40251	3.38443	3.00318	3.43293	3.18115	3.62032	3.46295	3.42122	4.05648	3.3572	3.34395
Inpp1	3.61728	3.51129	3.87811	1.83398	2.0907	2.30971	3.61383	3.52108	3.31169	3.3583	3.59002	3.78796	3.39502	2.93087	3.64833	3.01149	3.795	3.37034	2.51561	2.88373	2.59136
Hibch	20.351	16.8021	21.8907	12.8028	14.2658	15.5771	21.4981	19.5457	25.2473	15.7921	19.0541	22.8	21.9981	17.2285	17.2924	20.2164	21.5268	18.0473	18.3282	22.311	20.1701
Osgepl1	5.40003	4.93228	5.40907	2.84764	2.98185	4.26483	4.76751	5.09045	5.38734	4.24266	4.13214	4.83091	4.75718	3.71938	2.83723	4.78056	4.74878	4.31615	3.39642	4.77254	2.99564
Asnsd1	34.1703	31.0966	33.542	28.0752	29.0192	29.7628	38.9286	35.6138	41.8383	24.3027	31.5263	29.6586	35.0887	27.5419	24.7172	28.9352	28.7652	25.8655	27.2856	34.218	31.6086
Hecw2	3.8874	3.62539	3.69168	3.0585	2.35645	3.145	4.9107	4.35034	4.32338	1.53304	2.01061	2.13613	2.76681	2.41431	2.45142	2.23809	5.4076	1.97571	4.80281	3.96535	3.97839
Hspd1	71.5284	60.226	67.251	117.359	118.398	105.086	74.497	87.9621	66.3327	80.1924	90.3479	106.658	132.727	107.901	102.825	81.3854	66.9398	63.5403	102.986	103.378	104.108
Hspe1	30.1617	33.139	33.0528	71.5424	78.1289	56.5732	34.709	40.1711	37.0469	37.5783	43.5621	49.4578	66.46	55.621	47.115	37.9276	35.0434	37.1292	43.1812	55.728	45.952
Rftn2	1.2859	1.56837	2.47772	0.745376	1.35562	1.68637	2.1151	1.47593	1.44759	1.59209	1.96166	1.91032	1.2037	2.67728	2.32832	1.77889	2.31121	1.96569	2.61421	2.4235	1.49146
Plcl1	3.5124	2.63643	4.368	3.17633	2.84926	3.02373	4.06682	3.61752	3.24309	2.79561	2.76036	2.83982	3.02467	2.24374	2.44364	3.55236	4.19478	2.84671	4.69166	3.18068	2.56116
Tyw5	1.10957	1.07973	1.31567	4.10516	4.16563	2.28438	1.41513	2.2287	1.84381	1.15068	1.85408	1.45241	2.16958	2.67163	1.67865	2.2243	1.74613	1.61006	3.29557	3.18651	3.16423
Sgol2a	2.86301	1.88706	2.40764	0.799589	1.17195	1.75049	3.01706	2.11995	2.25478	1.30841	1.62908	2.09017	1.18414	0.54247	0.954371	1.45117	1.68535	2.02346	0.799728	1.39586	1.4079
Aox1	12.5764	12.5084	10.5752	2.16171	3.42755	5.85706	9.50264	9.81912	8.67831	7.5559	8.73247	11.7916	9.53435	9.82498	11.7163	6.51576	8.04352	9.36464	6.22055	5.35084	4.62329
Bzw1	22.8198	20.9381	26.966	54.5448	57.1398	57.2929	28.8813	35.4813	31.2706	33.0482	34.0723	32.3284	51.6618	43.4032	40.0497	38.6662	30.8745	23.3052	56.5804	59.1392	56.4189
Clk1	11.1257	9.70745	11.173	9.2139	8.70456	12.3121	13.1782	11.736	9.59814	13.0268	14.0266	13.0552	13.6047	12.5858	12.4236	8.12124	11.3297	8.76363	9.03435	10.6423	8.74093
Orc2	6.30705	6.40502	6.70489	15.1647	15.4448	15.3293	7.50151	7.70714	7.90211	7.27026	8.79429	8.32698	12.0675	10.9291	11.6099	7.69854	7.47956	6.5086	12.3474	13.8812	11.7853
Ndufb3	111.353	113.469	123.923	63.9287	61.6377	59.2144	101.067	94.955	91.0297	127.95	145.153	155.678	97.4108	99.9602	82.3702	104.001	100.726	91.531	79.574	88.4334	96.0293
Casp8	3.60371	3.41571	4.03057	9.07592	7.66965	9.88126	3.51972	5.53286	4.22085	5.46469	5.45335	5.55084	7.07559	7.16198	7.92938	7.22007	5.43921	4.31813	10.5714	8.51812	9.61438
Trak2	45.0053	38.3388	52.6105	36.0047	43.6555	38.7963	50.8588	56.1509	52.3167	66.5224	77.1021	85.014	68.9666	61.7903	60.3392	55.7601	40.8294	50.91	47.574	61.0701	55.3924
Stradb	11.2468	10.4616	12.3946	8.42871	7.47862	7.59113	11.6545	11.8758	11.2012	11.9754	12.4151	11.9967	10.7805	8.09883	8.57497	10.1177	8.17168	10.1496	9.79843	10.8962	8.4652
Fzd7	16.3674	14.8665	19.6153	32.8775	30.1737	26.3077	19.2897	21.4569	19.6582	29.8932	30.9474	21.7946	48.6621	30.8206	41.1871	34.9511	14.8949	18.7178	57.5222	45.7659	30.8572
Gm26813	0.233855	0.281746	0.772455	1.16048	1.31111	1.08851	0.865468	0.704586	0.898712	0.707758	0.967617	0.390839	1.49459	0.846528	1.62071	0.713623	0.413254	0.630198	1.03824	0.940544	1.04108
Nop58	2.02731	1.63876	2.60776	7.77837	7.71193	6.54586	2.1585	3.13237	2.0885	3.06781	3.19696	3.637	8.74355	6.30922	7.59463	4.22582	2.7452	2.45514	7.05987	7.94913	7.64866
Fam117b	11.6043	9.01885	12.0522	6.04015	5.72213	7.71978	10.9774	12.9022	6.67844	4.17781	5.379	5.4653	5.56754	4.83428	5.05328	5.00256	19.7392	5.70828	6.74341	5.10429	6.11037
Wdr12	1.48351	1.43711	1.92175	3.1248	3.01597	3.49928	2.22283	2.19459	2.10001	1.82434	2.12465	2.02554	3.34292	2.58476	3.11482	2.22681	1.90759	1.73163	3.02074	2.67479	3.3714
Nbeal1	14.53	11.4701	14.955	10.9816	12.9066	15.7527	17.4906	15.1135	16.4292	13.7423	14.6421	15.0515	17.3427	14.6998	16.3407	15.9224	12.6767	13.8741	15.9514	17.704	10.908
Cyp20a1	5.08481	4.27357	6.00985	7.89068	9.65341	9.02802	7.0617	6.52817	5.89713	6.71381	6.76335	6.57873	10.8732	9.61064	9.82867	7.03207	6.63408	5.41267	11.1569	10.1383	11.2097
Raph1	11.2956	10.0083	14.7827	17.2628	19.4585	19.2999	11.8904	16.1515	12.6542	13.3113	13.6342	14.4755	30.7935	22.3042	23.3006	15.834	11.6527	10.9814	25.1405	20.9177	18.916
Cd28	0.587229	0.275135	1.05606	0.139476	0.196976	0.43278	0.628797	0.766686	0.909535	0.508937	0.566946	0.458	0.278636	0.23341	0.35931	0.351225	0.968535	0.583019	0.387114	0.479203	0.357579
2310016D23Rik	1.2354	1.44706	2.38041	0.275088	0	0.359398	0.640089	0.620361	0.503543	1.78449	2.84628	1.97086	0.628059	0.920708	0	1.58336	2.05718	0.613272	0.290858	0.756103	0.663765
Pard3b	3.00655	2.21971	3.49343	2.06117	2.46623	2.76708	3.25714	3.0012	2.25781	3.2023	3.51443	3.03289	2.90875	2.97401	3.45229	2.7246	2.75682	2.17091	3.11455	2.78803	2.51608
Ndufs1	119.423	93.6405	100.678	50.4391	52.722	62.0425	101.955	100.077	100.702	105.108	123.649	138.347	90.9778	77.0589	74.2841	112.748	106.573	96.5363	76.6462	84.5964	75.9486
Zdbf2	0.615309	0.408043	0.437759	0.978053	1.19074	1.33289	0.519899	0.503875	0.578762	0.264358	0.448658	0.543664	0.808503	0.663166	0.831592	0.420595	0.288241	0.441726	0.60621	0.648891	0.600162
Adam23	1.54089	1.31264	1.68176	0.412694	0.368673	0.727262	1.46275	1.00643	0.95746	1.48384	2.35492	2.00554	0.547808	0.915492	1.92145	1.34422	1.63027	1.27309	1.21773	1.10795	0.648426
Fastkd2	5.71318	5.20063	5.87766	4.94325	4.92785	5.72221	6.38542	5.79926	6.43708	5.77671	6.33963	6.70556	6.97078	5.74811	6.50101	6.10194	5.30039	5.53041	5.82232	6.51873	6.66545
Gm13749	0	0	0.241864	0.372676	0.589469	0.584272	0.173432	0.25213	0.136435	0.161169	0.220343	0.356003	0.170172	0.498931	0.329165	0.143004	0.0796274	0.166166	0.315232	0.307299	0
2810408I11Rik	0	0	0	0.426511	0.120468	0.975148	0	0.12023	0	0	0	0	0	0	0	0	0.113912	0	0.11274	0.439612	0.128642
Ccnyl1	5.96395	5.36114	6.91496	11.9211	13.3638	13.638	6.75502	9.12376	7.91448	7.71315	9.03865	9.29316	12.0574	12.0939	11.9569	10.3694	7.12665	6.09332	15.1842	14.9825	13.2273
Fzd5	2.77273	2.33839	4.00694	1.46634	2.42398	2.03674	2.67569	3.11535	2.82537	3.02051	2.92032	2.41444	2.50206	2.55721	3.29466	3.21312	4.79851	2.33992	2.46433	2.35458	1.97392
Plekhm3	3.20406	2.68365	3.42512	1.87647	2.29671	2.98786	3.32019	3.44928	2.66558	3.08542	2.99034	2.77748	2.633	2.30611	2.50335	2.63453	3.37245	2.51654	2.42839	2.67284	2.45255
Idh1	14.8333	11.1846	15.7905	7.20293	10.7054	14.4428	9.45558	15.7658	16.4281	13.2013	12.2409	11.8664	16.5331	13.0853	14.2322	11.8981	21.0688	11.1633	15.9648	11.7517	11.1994
Pikfyve	1.95242	1.51974	2.3257	2.91129	2.99416	3.8108	2.22357	2.64368	2.15094	2.28859	2.70183	2.46128	3.37414	3.45873	3.43506	2.3611	2.54038	1.70928	3.80073	3.56574	3.13698
Map2	0.896077	0.921598	1.08789	0.545059	0.535167	1.10207	1.16258	0.753605	0.956146	0.975144	1.23726	1.27844	0.770364	1.23791	1.31818	0.622473	0.956632	0.788391	1.2075	1.02551	0.71239
Unc80	0.0326523	0.0229479	0.0157289	0	0	0	0.0338358	0.0163965	0.0399267	0	0	0	0	0	0	0	0	0.0243136	0.00768754	0	0
Kansl1l	7.82229	6.52114	7.3802	5.57376	4.74103	5.52428	9.78288	6.97105	8.44356	5.33346	5.46876	6.0435	6.47247	4.61017	4.57406	5.51594	5.11613	4.60616	4.75866	4.57837	4.17383
Acadl	239.488	217.19	228.193	161.299	178.748	156.625	235.287	198.322	188.017	177.843	229.448	264.242	204.794	168.105	175.85	224.953	233.057	206.915	180.677	168.339	163.773
Erbb4	0.087293	0.127243	0.14951	0.0431948	0.0585618	0.0677197	0.140711	0.175338	0.079067	0.205482	0.20431	0.0928403	0.0394475	0.115657	0.0890205	0.19061	0.239958	0.144445	0.0822078	0.0593622	0.0625352
Ikzf2	1.99156	1.35373	2.17717	0.827184	0.934553	1.47696	2.32037	1.72032	2.01044	1.55015	1.33135	1.61328	1.07018	1.23046	1.4071	1.04039	2.35653	1.60846	1.11755	0.896802	1.07558
Bard1	0.127055	0.119058	0.102005	0.697856	0.831057	0.542113	0.153603	0.191403	0.0863114	0.163134	0.111515	0.15765	0.215309	0.220944	0.166589	0.0542802	0.0805983	0.0840959	0.239307	0.155523	0.477855
Atic	4.67422	4.27816	5.38291	12.238	12.7764	11.8398	5.63214	7.44546	5.28135	4.98266	6.29688	6.1736	9.5052	10.6937	9.91984	7.69044	5.81303	4.66229	11.2607	10.1923	10.5829
Fn1	90.001	82.9046	121.813	57.4091	69.6699	89.2169	73.6244	88.2464	56.004	157.141	195.948	172.419	71.0935	128.708	125.926	146.913	166.985	95.4954	179.937	123.197	147.538
Mreg	49.7909	45.1821	56.4612	32.3381	32.523	22.834	57.9567	57.0134	55.9007	39.6613	38.198	41.739	45.4512	33.393	31.782	41.6466	27.8077	32.7649	42.8387	51.1211	39.6911
Tmem169	0.0392383	0.220612	0.226817	0.034949	0	0.0456602	0.0406606	0.0394073	0.0319867	0.340069	0.258293	0.208659	0.239378	0.233945	0.463029	0.134107	0.298694	0.233742	0.14781	0.192121	0.126494
Xrcc5	5.86271	4.43892	6.10009	12.0311	12.696	13.0441	8.74831	8.24315	9.74961	6.86509	6.60701	6.18539	12.6851	9.92707	9.47032	4.08761	5.66785	4.65655	11.3074	10.621	9.87828
Smarcal1	4.83269	4.901	5.98614	4.15533	4.44207	5.08803	5.22464	4.89552	4.5194	5.07681	5.37086	5.6293	6.89198	5.48824	5.70552	5.32688	5.71326	4.42417	6.16672	5.50577	4.87835
Igfbp5	61.2737	52.2569	85.4244	30.8154	42.9268	41.7689	54.5008	53.7227	38.922	102.946	91.8329	97.0828	66.46	68.6395	60.9021	58.8669	52.2099	45.5614	64.3371	63.8659	59.9685
Tns1	63.3834	59.9074	89.2435	40.8572	52.2424	57.0471	60.2554	77.4915	57.8041	86.5994	88.3293	91.1933	86.5614	84.4765	98.4245	87.0596	115.334	60.8961	85.9084	64.0314	56.0862
Cxcr2	0.0786312	0	0	3.74691	0.276942	1.0065	0.0814812	0.315879	0.224347	0.340738	0.155281	0.250884	0.559648	0.293007	0.051549	0.705447	0.149641	0.273236	0.518354	0.481247	0.380228
Arpc2	39.2569	37.1175	43.5563	94.7641	93.6	93.2842	49.109	60.7374	52.1832	40.5279	51.5279	48.2087	71.4399	67.4757	67.5474	58.8255	48.4037	41.1993	103.472	103.754	102.484
Pnkd	7.39003	8.03186	7.43728	5.50555	5.88844	5.97809	6.88925	8.60825	7.50234	6.77248	8.21017	8.15183	7.03909	7.45263	8.93307	9.08417	9.90738	7.33705	8.17551	9.3485	8.29539
Tmbim1	6.94826	5.9521	7.75198	14.401	14.6032	14.6067	7.23935	9.55461	7.11491	9.80859	11.8147	10.6015	20.3281	18.4275	19.0149	12.998	8.81838	7.00183	17.0452	11.2629	12.1355
Slc11a1	0.873283	1.45479	1.30874	4.66692	3.67787	3.95192	2.14503	2.82603	1.42378	1.02783	1.53294	1.41037	2.6309	2.60333	2.54447	2.21086	1.56959	1.09181	4.29481	2.92972	5.07435
Ctdsp1	29.653	35.3985	40.1339	29.6128	31.8652	29.6543	36.7988	39.5993	32.7578	37.1388	36.9097	39.7179	34.9377	34.7698	39.3039	41.4599	39.6391	31.974	42.8192	31.5894	32.3664
Usp37	2.16287	1.98621	2.45882	4.20927	4.14622	4.3164	3.10415	2.56318	2.66235	2.53058	2.22105	2.59936	5.05802	4.28772	4.21126	2.20841	2.11979	1.73937	4.05338	3.29612	3.83487
Plcd4	2.52049	1.53313	2.44958	0.334775	0.622967	0.797571	1.53503	1.22126	1.58607	3.72591	1.22254	1.19924	0.854252	1.35116	0.608772	0.887889	0.820485	0.965847	0.374789	0.649523	0.261342
Ttll4	2.15196	1.62685	2.57401	3.37972	3.19073	4.50022	2.32691	2.93384	2.21188	3.26358	3.0658	3.0295	4.39723	4.07533	4.36183	2.89575	2.05756	1.52757	4.249	2.86318	3.23965
Cyp27a1	15.2205	12.8156	11.2103	3.53652	2.94118	3.97868	10.1719	10.0799	8.45154	9.61197	8.3493	6.33433	8.29858	6.16489	7.59214	9.80085	11.5968	6.84392	3.11605	4.3877	3.37778
Cnppd1	4.50839	3.14855	4.13857	3.18214	3.48819	4.30588	4.16495	4.52781	3.38048	4.07524	4.11562	3.82234	3.58935	3.39167	4.01517	3.8158	4.39108	2.82921	4.68635	3.2018	3.54204
Atg9a	18.5928	15.4152	20.6375	12.2442	11.6361	13.5284	19.8701	18.7773	15.9534	18.2248	17.9341	19.7522	18.6931	16.5846	18.5153	19.4937	18.7801	16.8902	19.6445	16.318	13.476
Tuba4a	118.668	100.974	128.177	213.757	218.891	181.533	89.1822	134.268	115.24	129.739	150.348	164.675	181.004	165.973	159.923	130.748	118.802	106.277	177.619	167.373	203.994
Dnajb2	11.4222	12.0246	11.4934	25.6976	26.5357	18.8051	15.2263	12.9442	11.3804	16.9469	19.8646	22.7663	32.5757	28.4174	30.5072	16.9165	12.6666	13.3003	21.8322	22.4048	19.8505
Ptprn	0.112811	0.105711	0.0543421	0.301438	0.312185	0.393823	0.233801	0.254919	0.0919626	0.135793	0.14852	0.0899852	0.516164	0	0.258849	0.0963903	0.0268361	0	0.292159	0.207132	0.333367
Dnpep	9.63924	9.21582	10.2018	7.54033	7.64749	9.00597	9.00423	9.28791	8.79162	8.31373	7.94529	9.3009	7.55662	8.12086	9.19502	9.74011	11.5382	8.40507	9.89339	8.31061	8.52665
Des	751.244	701.269	841.824	1564.48	1707.13	1435.17	878.867	1088.41	913.404	649.222	780.59	790.938	1339.24	1116.05	1114.37	1029.77	822.97	753.528	1586.26	1470.51	1517.49
Gm15179	4.1465	3.88552	2.6632	0.615538	1.1127	1.2867	4.01034	3.05386	1.91544	4.65846	2.91147	3.969	1.12428	0.824071	2.35591	3.77912	1.4467	2.74452	2.08264	1.86104	1.03967
Chpf	7.02346	6.29019	8.89227	4.87169	4.9724	7.8113	6.1187	5.86769	5.64944	8.05024	8.63291	9.3207	4.86615	8.61588	10.0238	9.55929	11.3258	6.9731	11.3555	9.81444	7.17989
Epha4	1.88961	1.36635	2.37952	0.74213	1.13791	1.52362	2.2973	1.7782	2.12258	1.80531	2.42897	2.43694	1.6036	1.72984	2.20446	2.1485	2.02456	2.14196	1.66743	1.67556	0.927326
Farsb	18.4782	15.1294	18.9038	26.765	30.2852	30.1779	20.9964	22.3704	22.1101	17.3976	20.9551	22.8144	27.159	25.4973	24.6476	17.7034	17.104	16.3931	27.481	30.1206	28.8505
5730419F03Rik	6.30102	5.68973	5.18752	2.90815	3.17035	2.79959	7.954	4.88994	4.2493	3.64062	2.79031	4.20363	3.02861	2.39067	2.5536	2.39825	2.12573	3.18479	2.58936	2.66443	1.66195
Acsl3	8.85621	5.69576	7.84327	4.09103	4.31761	4.25668	7.21067	7.76184	8.02663	4.76737	3.87443	4.68025	4.58625	4.09955	3.9668	5.21705	4.13499	5.65246	5.0767	4.27562	3.0737
Scg2	0.238238	0.0446488	0.229522	0	0	0	0.197499	0.0478529	0.0388418	0.0917668	0.12546	0	0	0.0710208	0	0.20356	0.362708	0	0	0	0.051201
Ap1s3	0.0832758	0	0.0802292	0.59338	0.1676	0.436072	0.215736	0.209086	0.237599	0.0400962	0.109635	0.0442839	0.0846722	0.062063	0.109188	0.142308	0.15848	0.0826788	0.50976	0.407739	0.268458
Mrpl44	17.7856	16.3246	16.7838	15.0623	16.8707	15.4375	16.0887	17.3497	17.4102	12.0029	15.5462	20.6213	15.7122	13.581	14.6226	18.9958	18.1721	18.4541	15.9257	16.2387	18.7986
Fam124b	0.356967	0.4014	0.309517	0.0953836	0.215529	0.166156	0.0739811	0.215103	0.378294	0.756249	0.70494	0.683373	0.290363	0.21283	0.23402	1.37253	1.019	0.354408	0.302555	0.480645	0.345229
2310015K22Rik	0.0820218	0.153719	1.42238	0	0.165077	0	0.509969	0.3295	0.468043	0.789848	0.215969	0.348936	0.333589	0.122257	0	0.490578	0.156094	0.244301	0.308975	0.401599	0
Irs1	17.81	14.1593	23.5849	11.6142	11.381	15.677	28.7085	15.6097	17.1572	24.3565	23.1541	25.1581	21.773	21.3895	24.039	18.8791	15.0639	18.3719	22.3139	20.2284	17.8989
Rhbdd1	3.45556	3.58501	4.3695	6.78768	7.01674	7.14464	5.01953	4.30707	3.94874	3.95154	4.18379	4.88927	6.71331	6.25437	5.62303	4.48156	5.07893	3.829	6.4504	6.72239	6.46504
Col4a4	0.801753	0.529078	0.979126	0.261505	0.340902	0.459915	0.760604	0.998002	0.5155	0.772066	0.877136	0.540445	0.41334	0.387128	0.503404	0.453483	1.01003	0.515722	0.40411	0.469964	0.485377
Col4a3	0.541038	0.529518	0.845574	0.117796	0.169383	0.209862	0.622942	0.579593	0.470451	0.54416	0.664809	0.588207	0.146696	0.340497	0.141877	0.462283	0.812268	0.358106	0.328357	0.264905	0.271313
Mff	16.0812	14.9544	16.1417	13.8871	15.6075	16.2671	18.1233	19.2453	20.163	14.3853	16.6847	16.5823	17.3469	16.4564	16.0011	15.4318	15.9427	14.5477	16.4321	19.9842	18.9033
Agfg1	7.71831	6.79054	7.94544	13.3927	13.549	13.2394	8.99042	9.81863	9.05331	9.26312	9.91679	10.0482	15.1432	12.7188	12.7061	10.4784	7.98348	7.52107	16.0719	15.9386	13.3777
Pid1	3.36094	2.98954	4.24061	5.51602	6.85006	7.42496	3.07615	4.72901	3.37956	3.3515	4.20019	3.15719	4.44076	4.67904	4.96596	3.62973	4.82145	2.71013	6.92478	5.8682	6.70985
Fbxo36	0.725252	1.1501	1.45118	0.447211	0.2807	0.843948	0.924971	1.12058	1.22791	1.34307	0.734476	0.652672	0.680689	0.498931	0.585181	1.23936	0.902444	0.664663	0.525387	0.751175	0.899235
Sp110	0.636192	0.62927	0.612917	1.32218	1.24483	1.4395	1.00719	0.887406	0.518617	0.595618	0.744506	0.977341	1.29372	1.159	1.25122	0.588885	0.319496	0.578995	0.965267	1.233	1.42424
A630001G21Rik	0.265413	0.165805	0.468788	0.748598	0.756739	1.28688	0.366711	0.488686	0.360603	0.298183	0.174713	0.517512	0.449772	0.791217	0.405998	0.302372	0.168367	0.26351	0.833171	0.920498	0.99822
Cab39	83.8779	71.0693	84.2065	110.338	124.777	138.404	92.0099	109.261	100.255	90.9313	101.943	112.632	177.269	153.975	139.954	96.5129	96.2871	77.4512	133.839	152.84	150.015
Itm2c	14.865	16.2284	21.1341	13.9684	13.6999	17.5217	15.4536	19.8087	14.0394	19.9199	26.347	22.1539	12.5218	22.1569	28.8255	21.1276	29.2504	18.2928	25.8235	21.4344	19.7472
Psmd1	33.8879	28.3694	38.0344	61.142	73.1917	69.9993	39.0514	40.5493	38.2021	37.2805	41.1426	39.7156	71.1647	54.5994	57.1916	36.1657	37.164	32.362	61.1701	63.4318	54.0983
B3gnt7	0	0	0	0.358387	0.184048	0.085132	0.0379052	0.110211	0	0	0	0.155615	0.0743854	0	0	0	0	0.0363171	0.241139	0.358203	0.628915
Ncl	20.8545	15.7504	22.7772	48.286	53.5712	50.643	19.8065	28.9298	20.3947	24.2732	26.6814	24.8068	45.8766	41.9018	41.6553	27.2459	22.0599	17.2833	40.5863	41.8974	42.3547
Ptma	86.2279	90.9393	112.765	235.37	241.177	220.806	120.185	134.756	98.5559	100.716	104.781	98.0713	159.18	166.767	158.088	155.827	113.246	110.511	266	213.204	227.154
Nppc	1.15004	0.646593	0.886371	0.307296	0.57864	0	0.357516	0.692994	1.21875	0.996709	0.605626	0.856184	0.233864	0.171418	0	0.393054	0.218861	1.82687	0.866434	0.703858	0.12358
Eif4e2	5.65842	6.12609	7.80753	12.4858	11.3559	11.123	7.2383	9.1021	7.51841	7.81933	7.65995	8.415	12.9368	13.6042	12.8472	8.29013	7.33103	6.14155	12.4941	12.9134	12.3669
Neu2	0.87909	1.34403	1.51556	4.12101	3.02635	2.85353	2.10958	1.99809	2.11216	2.13863	4.14211	2.16516	10.9142	10.2067	14.4988	3.24171	2.55349	2.25087	8.71452	7.36252	11.5346
Inpp5d	1.60787	1.52145	2.26283	7.51155	6.51959	7.7409	2.61357	5.47765	2.18453	1.60906	1.72251	1.4921	2.17978	2.23213	2.89358	2.0338	2.45992	1.43984	7.05146	3.49248	5.81008
Dgkd	10.269	9.67183	12.9944	19.3212	18.3259	16.1025	13.9768	14.319	11.6084	13.7802	15.8687	16.1125	21.3804	19.1916	22.4787	15.5903	12.1018	12.0712	20.1653	20.6428	20.6033
Arl4c	1.20008	0.981427	1.4715	3.51764	2.74464	2.38673	1.37925	2.45433	1.26289	1.82803	1.86722	1.36917	1.37551	1.13831	1.63072	1.78978	0.872015	0.931521	3.24668	2.59074	3.28257
Gbx2	0	0.105191	0	0.549919	0.621299	0.326572	0	0.16911	0.274531	0	0	0.11939	0	0	0.0735931	0	0	0	0.158576	0.274818	0.723768
D130058E05Rik	0	0	0	0.466768	0.263678	0.304912	0	0.263156	0.0712006	0	0	0.371572	0	0.130188	0	0	0.415548	0	0.0822544	0.42765	0.375424
Asb18	4.36752	5.22948	7.24666	0.702377	1.22084	0.882348	8.48592	5.39153	5.53833	3.70929	5.59027	6.09665	2.52877	2.07957	2.34628	4.30191	6.06063	7.34747	2.05655	2.97006	2.57476
Ackr3	9.95036	9.82719	11.0346	8.95828	7.52778	5.95604	15.244	9.5978	13.3926	14.1316	14.1367	12.6764	10.5539	9.44303	10.8877	16.9428	15.5305	11.7269	17.5617	9.81398	10.2309
Col6a3	21.3062	14.108	27.6971	41.4428	48.5862	65.5326	22.9712	32.1524	19.2059	39.935	47.3969	31.7584	44.8141	58.3198	49.5281	48.5035	43.0542	22.2176	90.3541	55.8388	60.0204
Lrrfip1	19.6543	17.8792	24.3785	41.6773	38.9224	42.0343	32.9207	29.9526	25.9432	22.4051	24.2416	26.3409	47.9538	39.7878	42.7475	26.1002	17.6266	16.6627	40.3508	38.7514	36.5271
Ramp1	20.2631	18.6533	17.0386	7.09914	6.18505	5.39881	21.3263	17.9609	17.5527	13.9759	16.758	15.9417	16.6113	15.3084	16.2736	15.5178	18.3001	15.1179	14.4894	15.2412	12.4424
Ube2f	6.42081	5.68904	7.30366	10.5743	11.707	11.6144	7.78991	9.67269	8.91364	8.73893	9.33202	9.51642	13.9296	12.1526	13.4407	8.44654	7.65217	6.9586	10.7764	13.151	11.8523
Scly	1.89669	1.82668	2.71557	5.42001	5.16922	4.56748	2.48409	2.69855	2.27629	2.30844	2.32365	2.80169	5.78548	4.75109	4.76648	2.9486	3.10822	2.06617	3.72125	3.61148	4.47257
Espnl	0.0660242	0.0206229	0.0636087	0.17642	0.287907	0.17927	0.0456115	0.0663085	0.107644	0.105966	0.231795	0.117033	0.0447542	0.196824	0.14428	0.131632	0.125649	0.131102	0.227986	0.0538784	0.189194
Klhl30	15.983	16.3584	19.0236	77.9862	66.9503	70.6485	14.3111	21.0778	17.7728	25.7765	40.2968	34.2862	107.446	91.1879	92.0143	41.301	38.7225	31.8524	79.9726	74.5529	85.7497
Fam132b	1.19195	1.27649	1.39442	4.85328	2.61311	2.22916	3.39668	3.20648	3.47024	1.96769	2.57805	4.30112	1.99105	1.39594	1.95355	2.69162	3.28104	2.32455	4.69052	3.75178	2.69892
Twist2	1.13265	0.707572	0.727472	0.504415	0.341934	0.79081	0.860713	0.606679	0.615547	2.21777	2.23675	1.60616	1.68907	2.30728	1.78209	2.09685	2.90994	1.23698	1.91999	1.52507	0.770837
Ndufa10	123.017	108.116	124.65	84.6633	80.6223	85.4229	115.906	116.563	113.656	106.107	116.438	134.793	95.4033	88.8342	82.7663	131.262	121.808	111.779	108.287	107.78	117.456
Myeov2	27.1005	26.968	26.1861	19.581	18.6635	17.5819	27.1716	21.1154	30.2381	23.2487	21.2599	24.2315	19.9956	20.2568	16.0371	27.0491	30.3513	24.287	22.4351	26.225	23.28
Dusp28	10.7613	11.3659	12.3885	6.74197	9.81962	7.64089	11.0569	10.075	9.0699	9.39684	9.36507	11.0572	10.9418	9.37945	8.37023	11.8443	11.5415	11.5896	9.44736	9.48869	7.54591
Rnpepl1	10.2801	9.81174	11.2205	9.19879	9.57737	10.5574	10.8997	11.8403	10.349	9.68525	10.1454	10.6123	10.8887	11.131	10.9581	11.4582	10.2355	8.92863	13.1976	11.825	10.3809
Gpr35	0.0990567	0.185644	0.214724	2.93359	1.49521	1.44086	0.256618	1.16893	0.302812	0.238472	0.423838	0.421406	0.553948	0.516769	0.454577	0.698262	0.306333	0.3688	1.8424	0.939699	2.55465
Pask	0.11904	0.0867595	0.152914	0.188493	0.38599	0.400177	0.109649	0.172688	0.0754758	0.0891586	0.174134	0.182874	0.053794	0.197149	0.156081	0.101712	0.151028	0.0131319	0.249124	0.194283	0.341114
Sept2	25.5082	22.9189	29.3107	40.6151	45.0706	46.1489	32.1694	34.8205	30.5589	29.7338	34.7763	32.7124	37.1693	35.8871	35.1035	33.8855	32.287	24.8042	46.2019	43.8416	42.7183
Farp2	3.5252	3.02447	4.32248	5.60686	5.92001	7.35189	4.64924	4.68986	3.91869	3.4608	4.70132	3.91964	6.23764	6.58513	6.60299	4.55721	3.55039	3.59083	7.24329	6.22041	6.42007
Bok	0.781525	0.976449	1.75685	3.82851	3.3424	3.7893	1.41724	2.6163	1.85818	1.37974	1.45762	2.21651	2.64877	2.81516	2.30558	2.00329	2.66475	2.58641	3.18932	4.86289	4.75891
D2hgdh	4.00286	4.09192	4.2879	1.89484	2.25347	2.57329	3.65483	3.71086	3.19463	4.39376	4.01692	4.07861	3.58614	3.29614	4.07392	3.34844	3.78224	3.16821	3.08428	1.7132	1.65437
Fam174a	10.2309	9.86692	9.7847	7.20578	7.53992	8.34244	10.0085	9.675	10.4708	8.03031	7.76702	7.41291	7.23872	5.82529	4.99367	10.2305	9.37982	9.02073	8.67379	9.38485	8.88072
St8sia4	1.45395	1.69474	1.58525	2.45105	2.39093	3.64792	1.19797	1.94458	1.98312	0.997155	0.849708	1.08621	1.55766	1.41659	1.11592	1.71499	1.30925	1.75336	1.83012	2.23985	1.79102
D1Ertd622e	0.234889	0.17391	0.293346	0.534653	0.461064	0.71876	0.294487	0.387343	0.333315	0.399326	0.42759	0.410191	0.577904	0.669966	0.581733	0.29733	0.284211	0.287907	0.584419	0.550189	0.666849
Ppip5k2	1.05925	0.927647	1.15402	2.17789	2.10196	2.59194	1.16945	1.35214	1.08138	1.0105	1.38151	1.49507	2.03324	1.97726	2.2585	1.15036	1.0456	1.12046	2.18155	2.266	2.44669
Pam	22.4595	19.8665	26.1559	15.467	17.5199	20.2771	22.9786	22.5412	20.8004	29.6788	34.2239	30.213	19.7131	27.6926	28.9175	27.5371	30.2531	23.191	29.1516	25.9329	24.3437
1810006J02Rik	0	0	0	0.340279	0.0640747	0.222284	0.0659816	0.0639479	0.0519061	0.30658	0	0.13544	0.388449	0.474541	0.250459	0	0	0.189652	0.359786	0.467643	0.410533
Pign	1.55136	1.20593	2.19096	2.77925	2.99808	3.65155	1.72633	2.2928	1.64549	1.91833	2.12365	2.2218	3.31608	3.12695	3.47874	1.80003	1.76974	1.66276	3.1295	3.49582	3.68457
2310035C23Rik	2.97693	2.36403	3.2569	4.01096	4.54428	5.2696	3.51618	3.45848	3.51674	3.40117	2.92281	3.66248	4.48897	3.89198	4.58132	3.59984	3.33677	2.84287	4.8111	5.52767	4.74417
Tnfrsf11a	0.780872	0.469054	0.752305	3.78073	3.40509	3.98418	0.539451	2.05108	0.685525	0.848364	0.975325	1.36286	1.79151	1.70112	2.1002	1.38574	0.933549	0.914426	3.45064	2.52439	3.78673
Phlpp1	6.49573	5.32188	7.48919	5.02688	5.50078	5.59685	8.1473	6.9515	4.731	5.31522	4.83671	4.71894	5.95502	5.58179	6.07355	6.36908	7.31242	5.30382	6.63546	5.80045	4.44365
Vps4b	4.70992	3.53079	4.64133	7.08366	6.93333	6.9684	5.38265	4.36531	4.44282	5.1705	4.53543	4.47968	7.38859	5.83691	6.93415	4.99017	5.04508	4.12838	7.23628	7.03359	6.66627
Serpinb8	1.49949	1.63929	1.30016	3.82863	4.52679	4.24591	1.47614	2.48481	1.91504	3.41738	5.33014	5.02354	10.2658	8.23242	8.12639	4.35614	3.42436	3.17597	7.76674	7.55599	7.19718
D830032E09Rik	0.264169	0.371314	0.222692	0.058823	0.0664583	0.0768511	0.444835	0.431124	0.376859	0.317985	0.0869471	0.280957	0.201449	0.0984389	0.086592	0.451433	0.659839	0.229491	0.279878	0.36378	0.212902
Dsel	4.84492	4.1308	5.32876	3.29667	4.22677	5.63786	5.21446	4.59431	4.30549	5.066	6.24163	5.90472	4.18619	6.44671	7.19764	6.23618	6.31172	4.72761	6.73633	7.61036	5.56374
Nifk	6.89121	7.65754	8.16668	20.8037	22.8903	21.7863	8.08891	11.9431	10.589	8.51528	11.2403	12.5179	22.4465	25.3609	22.4687	13.8084	11.1995	10.1719	19.4119	20.2297	25.8851
Clasp1	8.24541	6.72418	9.62787	6.05015	6.7953	7.97871	9.13981	9.50743	7.91883	8.42435	8.28077	8.6845	10.6155	8.70898	8.92722	8.30009	6.95718	6.40322	9.50903	8.59801	6.78461
Tfcp2l1	1.43476	0.904234	1.49236	0.395815	0.600515	0.398924	0.934159	1.00738	0.714179	1.43054	0.601775	0.391611	0.516395	0.492059	0.566023	0.509892	2.34384	0.479025	0.322847	0.373005	0.491178
Gli2	0.9944	1.17703	1.29417	0.357387	0.877774	1.42106	1.15699	1.0162	0.924395	1.20957	1.28619	1.20603	1.02881	1.89825	1.96716	0.730403	1.61021	0.96995	1.10076	0.896889	0.618638
Ralb	4.83711	5.05654	6.48673	11.0198	10.6891	11.3141	5.31469	8.12912	6.83613	6.13265	8.06428	8.76374	10.7756	10.4344	12.2701	10.1144	8.69654	7.5053	13.2539	13.4485	14.0786
Tmem185b	2.50361	3.26059	2.94348	5.82049	6.74681	6.07361	3.78161	4.56	2.90571	3.1873	4.30168	4.69359	7.07589	6.13523	7.23292	5.69239	4.28003	3.83382	7.47292	7.94712	10.1685
Epb41l5	0.739832	0.568835	0.959493	0.329479	0.391335	0.507719	0.570072	0.476294	0.572175	0.529762	0.362134	0.464038	0.520781	0.480686	0.708874	0.437636	0.749105	0.414349	0.571679	0.232205	0.224232
Ptpn4	9.05026	8.44096	11.9519	7.92894	8.70249	10.2605	11.0565	10.6838	13.0813	10.3257	12.0961	14.5338	11.5806	8.20431	8.6187	11.4953	15.3902	14.1244	10.8258	12.4126	9.85029
Tmem177	3.5509	2.82326	3.73199	1.88486	2.20171	3.13034	4.23712	3.63824	3.88878	2.62501	3.87212	3.39508	2.99047	2.67311	3.15089	2.63561	3.03752	3.0625	3.04004	2.80987	2.8136
Sctr	1.66767	1.78595	1.72142	0.318293	0.299673	0.831687	0.987494	1.55522	0.873942	2.12211	1.33301	1.52027	1.33228	1.24286	1.0152	2.13738	2.43695	1.36005	1.23398	0.729046	0.384007
Tmem37	7.1297	5.82443	5.81212	4.64062	4.50712	3.51009	5.39902	6.88501	5.43949	5.01725	3.73053	3.59696	5.76223	4.76858	3.35575	5.15467	5.91441	3.81155	5.33706	4.58737	5.00938
Dbi	52.9224	50.6971	66.9804	43.9097	45.8779	48.2472	42.7897	46.1257	40.3939	55.2638	51.59	57.8092	47.6406	44.8428	49.7219	70.4205	82.6731	43.8416	68.4102	41.2613	54.4241
Steap3	4.46625	4.99074	5.35332	3.82861	4.68428	4.00161	5.30171	4.50654	4.4784	5.83546	5.5211	6.48953	5.54318	6.56337	5.36109	5.64357	3.93057	3.9346	6.02278	4.23497	5.34009
Ddx18	9.36278	6.60273	9.99666	19.4727	21.3689	21.9587	9.5521	12.0689	9.75692	7.94718	8.95889	9.54713	15.7027	17.8402	16.7689	11.8762	10.2867	9.24773	18.1347	18.786	19.3441
Actr3	17.0267	17.7736	23.6085	56.3057	54.8651	54.1404	26.0636	31.2894	23.6888	25.94	29.0934	27.8511	51.1474	42.7741	42.2066	31.8381	28.168	22.4539	62.531	61.4166	62.7864
Slc35f5	24.6478	27.845	32.729	23.6505	23.2937	24.2002	26.3394	25.324	23.2982	32.0113	42.6436	37.5104	30.4196	28.2186	31.7325	27.572	33.097	23.2637	32.6419	31.0637	22.0426
Nckap5	0.762579	0.668181	1.27854	0.0705681	0.109626	0.184392	1.62149	1.02447	0.936506	0.782027	0.664962	0.463451	0.584043	0.457615	0.363586	0.922361	0.348676	0.491631	0.503642	0.545519	0.24477
Mgat5	1.19939	1.3094	1.96324	3.22557	3.52708	3.52308	1.64106	1.91793	1.0157	1.93991	2.25357	2.21683	2.2022	2.42993	2.38178	1.94016	1.70635	1.39889	3.84913	3.29259	3.1032
Ubxn4	22.9174	19.1371	24.9286	43.6651	54.7165	49.2357	24.9208	25.5734	23.1271	26.5271	31.5599	30.7202	65.276	54.0568	56.994	27.3833	25.4289	21.9104	45.9745	51.0671	49.6121
Mcm6	2.183	2.33439	3.5877	10.98	13.4648	12.552	2.28874	4.07529	2.72168	3.28928	3.85454	3.90596	5.53596	6.23974	5.96023	4.27907	3.29909	3.00879	7.11076	7.51339	8.36207
Dars	19.7707	15.9496	18.8354	29.5123	33.6198	31.0058	22.0829	23.9154	23.4691	17.3175	18.9695	19.0384	28.5736	25.5343	23.579	22.2731	19.8853	18.1001	28.7441	29.3839	28.1002
Cxcr4	2.31979	3.22963	2.49034	7.91061	6.60302	7.40422	3.50279	4.7927	2.16122	2.17007	1.22164	1.83278	1.48261	1.87706	1.73807	1.98212	4.2886	3.35604	6.42913	3.65087	3.06257
Thsd7b	0.303185	0.307778	0.43814	0.0337553	0.0127123	0.0147002	0.209449	0.266429	0.123577	0.523093	1.08104	0.564291	0.205513	0.282444	0.38096	0.410167	0.589004	0.225759	0.237936	0.278338	0.135748
Gm15674	1.47458	1.0133	1.27857	0.0875589	0.593545	0.800758	1.27335	0.592371	1.48254	1.41998	0.776532	0.26138	1.19944	0.293056	1.16004	0.503973	0.795098	0.585602	0.509181	0.541491	0.158454
Pfkfb2	5.002	4.28594	6.01907	3.64044	3.23162	4.03142	5.8892	6.41137	6.36228	10.5332	9.83952	11.24	11.4779	9.1673	8.93169	6.40253	3.79656	4.71493	6.85513	10.4349	8.9514
Mapkapk2	127.754	118.643	131.509	111.157	109.565	95.4709	150.026	141.088	142.499	140.176	144.951	178.16	141.035	128.868	132.476	155.791	125.463	142.84	149.518	162.939	146.809
Eif2d	3.39643	2.72582	3.46005	2.47512	2.45298	2.72312	3.63742	3.052	3.29863	2.51951	3.20922	3.42215	2.74288	2.85827	3.47312	2.88815	3.09266	1.67797	3.10675	3.08327	2.84643
Rassf5	1.07931	0.983289	1.01094	2.9908	2.83596	2.89568	0.994164	1.53561	0.904285	1.64564	1.61831	2.00883	1.46322	1.60876	2.51583	1.40893	1.2267	0.952512	1.91994	1.90832	1.99744
Ikbke	0.199324	0.124519	0.256043	0.710142	0.668599	0.711303	0.358019	0.467094	0.17332	0.358295	0.664791	0.452248	0.621512	0.713043	0.714346	0.363329	0.379329	0.145123	0.513082	0.569299	0.671126
Ctse	0	0	0	0.10101	0.228243	0.0439893	0	0.0379653	0.0924485	0	0.0497683	0	0	0	0	0.0645997	0.143882	0.112594	0.0356003	0.0925451	0.24373
Rab7b	2.53973	2.25846	2.79636	5.26285	5.21577	5.85047	2.76606	3.56573	2.15487	2.77012	3.34365	2.4255	3.58363	3.09027	2.92224	4.20722	4.01953	2.08412	5.54015	4.47285	5.98738
Pm20d1	0.102306	0.319555	0.394251	0.015187	0.0343166	0	0.194358	0.222617	0.0972981	0.229874	0.134689	0.253883	0.0346737	0.10166	0.201208	0.189396	0.21092	0.25393	0.0160576	0.0208714	0.0549675
Slc41a1	25.8355	24.8953	31.5184	14.2327	14.288	14.1093	27.3028	31.9741	26.1918	23.3754	27.0758	34.6904	16.3219	16.4363	18.9364	26.8483	39.3243	27.6122	18.9543	22.5162	22.4929
Mfsd4a	8.3702	7.23404	10.1523	8.67299	10.0169	10.943	8.31074	9.96358	8.00581	9.58562	10.3392	10.303	11.5282	11.9542	12.7673	9.73045	9.39246	7.5818	12.0123	11.9396	10.9295
Cdk18	1.76078	1.31997	1.47826	0.896174	0.987186	0.731771	1.32935	1.31364	1.25082	1.18691	0.894137	1.20386	1.63685	1.49973	1.58309	1.24657	1.26856	1.44847	1.11337	0.585012	1.10823
Tmcc2	6.75802	5.95785	8.23483	5.04419	6.10146	5.61019	7.81017	6.55455	7.07083	7.33901	7.151	7.81443	5.39433	4.95811	6.29368	8.31069	7.77271	7.14852	7.27636	6.21062	6.40232
Nfasc	0.160965	0.111141	0.163238	0.301829	0.26428	0.453484	0.219472	0.289282	0.151935	0.122372	0.122688	0.171193	0.15505	0.138904	0.144403	0.0289546	0.0886738	0.100933	0.143609	0.1037	0.118347
Pik3c2b	3.5417	4.1576	6.27431	3.13143	4.41257	5.01203	4.82621	5.52435	4.52638	5.18455	5.07268	6.02958	7.70342	7.71553	8.93024	6.49571	3.32068	4.90737	5.42457	6.86018	6.49638
Ppp1r15b	12.189	12.1847	17.9552	22.9343	24.6394	21.9614	15.561	18.0073	15.0355	13.7593	13.7629	14.7407	24.3077	19.7328	19.9702	20.2804	17.6319	12.0591	29.696	23.0488	23.4798
Plekha6	3.41342	3.51844	4.53819	0.972891	1.17932	1.33726	4.18562	2.09116	1.91998	3.73626	5.21291	4.50162	3.28556	3.73109	5.83312	2.7124	3.81098	3.41154	1.91803	2.9944	2.39641
Snrpe	11.7912	9.49404	10.7708	19.9932	24.2583	23.9864	12.9427	13.8595	14.3825	12.9527	14.7186	16.3491	16.6957	15.2319	14.7731	12.1645	13.1313	9.53879	17.5202	16.8922	20.9299
Atp2b4	6.51611	4.9233	9.26577	5.26351	6.94113	7.49148	5.91079	8.11635	6.73953	9.2144	7.23908	6.82614	9.58989	9.45004	10.3781	10.2491	12.112	5.89628	12.9457	9.30548	6.90743
Prelp	36.5634	37.2131	59.4654	10.0091	9.37355	19.5572	38.3009	33.8911	27.0768	83.4751	110.85	100.655	67.2751	131.184	134.564	67.4956	87.4676	46.7342	60.3444	35.1798	45.4882
Fmod	198.636	207.193	360.074	8.94295	4.30413	62.9322	204.446	171.752	130.161	448.881	666.28	469.511	252.974	545.199	490.089	379.861	514.429	226.469	315.483	250.818	236.079
Btg2	29.4451	29.3522	22.8122	144.089	156.506	91.9135	43.5051	30.4056	23.0774	37.5681	48.6007	56.1278	113.093	80.5504	73.2049	82.7187	44.6461	33.0943	113.388	106.47	88.3976
Chit1	0	0	0	0	1.19592	0.15366	0	0	0	0	0	0	0	0	0.173136	0	0	0	0.124356	0.0808176	0.0709479
Mybph	0.463076	0.626789	2.47853	188.996	150.775	156.331	2.34599	22.9952	9.5632	2.77467	0.812875	1.86057	34.633	14.1882	5.59943	1.01116	0.78335	0.766261	17.5894	28.0898	29.4143
Myog	3.1261	3.38002	2.85729	26.7014	22.8271	36.284	2.49185	11.6727	4.77001	2.16128	2.53269	1.8755	10.4321	5.97382	9.14351	4.04083	1.9068	2.70578	11.5495	14.8156	25.5818
Ppfia4	0.27351	0.290468	0.298638	1.02317	1.15598	1.95208	0.188949	0.640939	0.341876	0.316059	0.360086	0.504211	0.593273	0.353321	0.669415	0.482974	0.277605	0.398272	0.807074	0.580308	0.822939
Tmem183a	5.17801	4.97814	6.05755	11.9193	11.9438	12.1683	5.85348	7.19263	7.72946	5.24531	6.81703	6.22226	8.88869	8.2192	9.5225	5.88947	5.21501	4.84044	9.21443	8.72531	9.03272
Klhl12	4.66173	4.89937	4.63208	3.84276	4.1392	4.40357	5.03908	4.64509	4.03863	6.16153	6.01699	7.03838	7.13773	4.90482	4.76997	3.8582	4.05311	3.99305	4.25243	5.28107	4.12537
Kdm5b	3.41776	3.545	4.72336	3.05465	3.72392	4.15541	3.9813	4.09531	3.46824	3.92676	4.2048	4.46222	4.76924	5.83212	5.8256	4.33005	4.1717	3.73259	4.91679	4.35667	4.03991
Ppp1r12b	59.0562	48.9923	66.2213	43.4395	48.5122	55.1926	71.577	69.6663	62.7249	65.5661	74.4811	81.7797	79.5988	63.966	74.2336	55.0942	50.2678	51.7879	58.9804	61.8904	47.5464
Ptpn7	0.216023	0.128817	0.15136	0.874584	0.889296	0.754134	0.0203503	0.512799	0.144081	0.208024	0.310257	0.229751	0.479227	0.673254	0.489234	0.503395	0.205554	0.175479	0.961711	0.72116	1.22397
Arl8a	8.49627	9.13377	10.5959	18.3848	19.3026	18.4998	10.9108	9.89393	8.03083	11.9964	11.666	11.3645	19.9274	18.5687	17.4959	11.9805	11.2092	8.74586	21.8441	17.6735	17.9797
Gpr37l1	0.211254	0.346426	0.254407	1.08193	0.903484	0.983314	0.820917	1.21994	0.473583	0.101716	0.278123	0.449358	0	0.314883	0.0692469	0.225629	0.301524	0.576784	0.0994738	0.129294	0.28376
Rnpep	3.24881	3.07605	5.34701	6.48062	6.84504	6.97034	4.13808	4.72427	4.57952	4.36689	4.45539	5.54283	6.95068	6.25489	6.9664	5.43616	5.5387	3.56151	7.48954	6.33794	6.58217
Ipo9	7.23399	6.05581	8.58196	11.7067	13.6363	14.0412	8.32575	8.53691	7.15479	9.76941	9.48547	9.69065	14.3554	12.0192	13.8743	9.52644	9.50105	6.7486	14.7492	11.5452	10.8391
Nav1	3.95554	4.02663	6.02234	7.24438	8.32059	8.26307	4.61745	6.48536	4.50008	7.03685	7.34085	8.1097	9.35207	9.02144	8.67515	9.39954	6.72655	5.7646	12.2076	8.26416	9.21801
Gm38399	2.18542	2.11613	3.71966	6.81283	7.2573	6.27296	2.34012	3.73122	2.01907	4.41945	3.54852	4.9585	6.51806	6.29775	7.16358	5.22845	3.81243	3.39928	6.72316	5.61769	6.18411
Csrp1	26.4051	23.7098	30.22	64.3352	80.5773	71.648	36.6311	40.5474	34.5102	32.5659	33.1501	32.7745	70.2655	64.9269	67.9573	39.3649	38.9415	33.7582	107.314	93.5148	77.7494
Phlda3	67.4882	76.6378	71.61	156.439	158.567	181.307	78.6961	100.974	86.7217	94.1531	96.6427	97.2831	192.73	185.377	213.258	109.615	95.8144	100.201	204.641	183.19	177.008
Tnni1	277.016	236.873	311.169	271.668	265.998	183.527	329.001	229.501	282.289	174.185	238.051	261.023	233.465	201.639	186.058	221.59	161.569	213.956	273.261	361.332	262.441
Tmem9	2.41778	2.80111	3.26106	1.68363	2.07911	2.66002	2.96094	2.51649	2.04262	1.43928	2.08348	1.82337	1.16212	2.29333	2.53607	2.1034	3.30451	2.40044	2.48393	1.82951	2.26742
Kif21b	0.186872	0.230408	0.284266	0.814699	0.514659	0.858377	0.244604	0.740828	0.37683	0.331491	0.258972	0.355652	0.240007	0.2932	0.490037	0.344551	0.280761	0.30271	0.574269	0.349133	0.433321
5730559C18Rik	0	0	0	0.128673	0.0484583	0.0840544	0	0.145087	0	0	0	0	0.0979251	0.107666	0.0315695	0	0	0	0.113375	0.0589448	0.155239
Kif14	0.0115692	0.0325232	0.0780217	0.133959	0.197915	0.363492	0.0239771	0.174286	0.0565865	0.0445633	0.0609251	0.0984353	0.0470529	0.0517332	0.0303381	0.0197703	0.0110085	0.0344588	0.163429	0.0849685	0.18648
Ptprc	0.920554	0.947929	1.13052	5.74848	4.71319	5.72099	1.7506	3.31201	1.45137	1.03259	1.35844	1.829	1.97484	1.88479	1.69775	1.4521	1.03958	0.964171	3.92499	3.96243	5.89174
Nek7	26.8229	19.8215	24.4329	18.1894	20.7466	21.2308	26.1958	27.4769	28.1434	25.595	27.7416	27.387	27.0249	23.1747	23.7088	25.1395	31.3665	20.7432	24.8626	27.9606	22.8526
Aspm	0.144752	0.106575	0.139456	0.405203	0.395372	1.15503	0.0214284	0.529582	0.109572	0.149349	0.272244	0.164947	0.0420512	0.0154113	0.0406699	0.123681	0.226282	0.0410612	0.262902	0.35437	0.633297
Cfh	11.1759	8.18427	12.8743	6.84519	8.77391	11.8718	10.96	12.3073	10.173	12.926	14.1612	12.4597	12.917	12.0135	12.6498	10.5859	21.1545	7.02039	13.6287	10.3058	11.0434
Uchl5	4.14352	3.80584	4.2686	6.9792	7.9264	7.78149	5.90916	6.01544	4.74892	5.25428	5.40108	4.27594	6.75749	6.05379	6.40104	4.10123	4.21597	3.91016	5.02256	5.27279	6.56857
Rgs2	5.18718	5.75854	7.32105	3.64903	3.55748	5.53633	6.09417	7.36634	6.08694	11.1038	11.7878	9.31183	6.6515	8.86438	8.88058	10.7274	14.0843	7.01974	9.33441	9.05906	5.11247
Rgs18	0.472019	0.387022	0.73897	1.31381	1.95934	1.44184	0.489128	0.948104	0.961962	0.795448	0.310715	0.251007	0.839885	1.14329	0.154723	0.302483	0.56143	0.468635	1.50026	1.01112	1.45826
Pla2g4a	1.10627	0.948795	0.867093	1.92058	2.18875	2.20373	0.835492	1.77013	1.06996	0.722245	1.13554	1.07687	1.33454	1.25767	1.40133	1.08943	0.785035	0.837719	1.8541	2.0886	2.33725
Ptgs2	0.549457	0.269696	0.252074	3.00627	3.73877	2.07038	0.325356	0.998537	1.57835	0.47872	0.620039	0.751337	0.851307	1.36498	0.651813	0.983665	0.473035	0.363678	2.63652	3.01055	1.63072
Prg4	15.5672	14.2988	19.934	74.689	50.8839	63.5002	12.3307	31.156	12.8272	53.007	48.9147	56.5481	50.9009	60.179	48.8985	52.9177	46.8627	20.3202	94.2376	41.7433	79.5488
Hmcn1	0.865206	0.789555	1.16588	0.196434	0.386958	0.651464	1.04892	0.755347	0.631549	1.12178	1.38476	0.799902	0.586476	1.30648	1.2234	1.20312	1.21608	0.533368	1.01185	0.754498	0.808195
Ivns1abp	60.0823	50.3091	63.7045	40.1014	41.6014	40.4612	49.6024	55.7352	46.4801	84.1855	101.365	93.0718	86.6691	75.0949	81.0613	61.7546	59.5203	45.4884	59.8215	64.2603	49.0441
Trmt1l	3.51766	3.56535	4.04602	2.54167	3.17861	3.55038	3.66376	3.92935	3.70149	3.56024	3.686	4.39019	2.84672	3.5579	4.11805	3.87971	3.33011	2.92225	3.36345	2.7241	2.68071
Rnf2	8.74	6.50295	9.95884	18.802	17.2979	14.394	11.3436	9.71082	9.56279	7.15812	6.84275	8.3072	15.6474	10.5171	13.325	9.7503	8.59273	6.74584	16.7899	16.4562	15.6322
Fam129a	21.385	20.5259	21.3379	19.2498	21.536	24.7904	22.4462	25.8312	22.5687	23.2983	26.4653	26.0252	25.4583	20.8629	22.0779	24.9039	27.8731	24.2625	38.1376	33.8288	29.4706
2810414N06Rik	1.04128	0.406559	0.752388	0.618301	0.0873197	0.20195	0.899184	0.697176	0.636629	0.334241	0.5712	0.922875	0.882284	0.776035	0.910188	0.370712	0.743112	0.344605	0.408592	0.318647	0.186489
1700025G04Rik	7.56332	7.46833	10.1366	18.3082	18.7921	17.6141	8.58539	12.7415	10.7565	9.97534	10.9344	11.947	22.4503	19.4103	21.4329	9.41562	10.563	8.58903	17.2994	17.9311	17.358
Colgalt2	2.48419	2.16912	2.23013	0.553158	1.5624	1.93812	3.01302	2.7784	2.78449	1.79415	1.85825	1.74135	1.72217	1.89347	1.36949	2.21907	2.31008	2.41032	2.25972	2.17694	1.5774
Arpc5	13.5313	12.5317	14.0508	39.5798	37.2998	34.9228	18.4957	21.6799	15.7089	13.8922	15.9429	14.5592	28.6942	21.974	21.7457	20.874	22.0438	14.1139	38.5267	33.0619	42.1502
Ncf2	0.663181	1.05375	1.36117	5.90685	5.83212	5.13361	1.94214	3.09852	1.52783	0.944054	1.17679	1.31865	1.75905	1.80508	2.11713	2.21731	1.67363	0.744308	4.94207	3.91769	5.45322
Smg7	11.1122	10.0763	13.7644	18.2295	19.9491	18.7805	13.0229	15.7911	12.1859	15.1776	16.8688	17.1044	26.0173	23.38	23.7875	15.663	11.3829	10.282	19.8085	20.6112	20.2467
Lamc2	1.38631	1.17334	1.27815	3.99639	4.84514	3.34782	0.942259	1.39228	1.04504	1.99529	2.76713	2.42564	4.24383	3.02176	2.8731	4.2668	1.92904	1.61317	4.50626	4.26969	3.63613
Lamc1	48.1537	40.3446	58.8414	86.6958	91.5639	101.196	47.212	59.593	43.1161	56.5823	68.7172	56.0671	119.369	115.998	113.415	81.0386	81.6463	43.0046	140.139	104.303	107.039
Dhx9	10.2472	7.61749	10.4902	15.6235	17.2162	19.3531	10.3095	12.5833	9.7517	10.4423	12.0965	12.2309	16.1063	14.5402	15.2154	12.2476	11.255	8.76687	17.3199	16.633	15.5313
Npl	0.207206	0.841378	0.731958	3.81414	4.65673	3.93825	0.71572	0.971124	1.01347	0.532089	0.81838	0.367288	1.26408	1.44129	0.996158	0.413103	0.591491	0.274293	3.96774	2.36723	4.82425
Rgs16	0.563562	0.624109	0.592303	6.16038	4.64	2.44433	1.27416	1.59506	3.04881	1.87477	1.8886	4.57705	4.16737	4.73462	3.4259	2.36387	0.682501	1.06818	8.05748	4.89156	2.58752
Rnasel	0.721782	0.591809	0.990911	1.86435	1.6524	2.20477	0.598355	1.28668	0.956132	1.12947	0.617663	0.978753	1.72463	1.26412	1.3959	1.033	1.59682	0.573286	2.95685	1.30317	1.9778
Glul	164.803	126.924	173.887	142.548	147.551	142.006	113.938	202.418	127.819	101.055	76.1053	85.5669	106.847	62.4596	68.8912	166.635	262.607	55.3521	138.12	68.4202	78.9363
Ier5	10.6812	9.52902	11.0305	23.2626	21.276	16.8136	11.8264	10.3965	9.6912	9.01757	7.27185	9.29802	11.8273	11.6134	12.6618	19.4405	8.56242	7.59027	17.0864	16.4773	15.2512
Mr1	4.38783	4.05534	4.82569	2.427	1.79441	2.70452	4.62992	4.66832	4.13223	3.82019	3.64013	3.3242	3.70766	2.50859	2.88971	3.44098	3.27914	3.06339	3.20766	2.91847	2.75583
Stx6	2.00091	2.19276	2.64651	4.01745	4.62424	4.26212	2.89929	2.67369	2.37756	2.35137	2.76821	2.70516	4.34478	3.99343	4.11312	2.83976	2.37185	1.95289	4.75877	4.21351	4.73756
Xpr1	6.54894	5.37977	7.32943	4.85505	5.49314	5.55814	5.55909	7.1049	6.43192	7.89251	6.81492	6.51467	7.51204	6.31281	6.50944	6.2591	6.85099	5.24053	6.73617	5.75062	6.16082
Gm5532	9.12606	6.71917	9.73421	1.20959	1.69458	2.14922	12.6091	10.311	11.6463	16.4255	12.6584	12.5369	5.41281	4.69619	4.91449	15.1776	13.6976	11.6494	8.13401	4.65452	5.54542
Qsox1	5.85362	6.06834	8.05638	11.1723	9.92184	12.9444	6.71066	8.51551	5.18399	6.46087	6.70798	5.93604	11.4685	10.0295	9.40891	7.62695	11.8431	5.05865	11.6662	10.5931	10.3234
Tor1aip1	31.7651	26.3385	34.6606	24.3242	23.511	26.7491	31.9517	33.1263	32.2914	33.9189	38.8139	41.705	40.8849	34.99	35.6037	34.0923	31.0272	27.0257	33.0668	33.1029	30.9421
Soat1	1.1872	0.963384	1.29706	3.57561	3.58403	4.11602	1.55999	2.274	1.36688	1.6854	2.01416	1.66617	2.11555	2.48105	2.53551	1.5791	1.63045	1.10578	3.61923	2.29217	3.81406
Abl2	8.22194	7.44452	9.72772	15.9014	18.2111	16.527	10.0147	11.4444	8.43005	11.1657	13.3808	14.1964	21.7062	18.0933	21.415	13.4056	9.24881	7.46897	19.2373	16.7736	16.4778
Fam20b	10.0568	8.09217	9.93895	8.12982	8.71758	8.95191	10.5487	10.9234	10.8603	9.71069	11.2433	12.4688	9.50295	9.79646	10.3374	10.1807	9.66039	9.55054	9.48377	12.1763	10.2928
Rasal2	7.2912	6.26022	7.54541	3.92291	4.63397	5.31804	6.89573	7.19998	7.13814	5.21553	5.24737	5.35212	5.42708	5.48592	5.69479	5.53684	9.41091	4.81441	6.55435	5.93569	4.48916
2810025M15Rik	10.239	7.99545	11.1431	5.23538	6.58276	5.29543	7.36812	8.95008	8.65583	5.75158	6.98961	6.45312	3.47022	4.52196	7.08537	7.8575	14.3435	6.77704	8.48183	8.35542	5.70502
Brinp2	0.173547	0.325247	0.480693	0.0579657	0	0.0252437	0.202316	0.305014	0.176842	0.271571	0.2856	0.323006	0	0.194009	0.0853301	0.315105	0.92889	0.0861511	0.183866	0.106216	0.163178
Mrps14	10.6666	10.4433	11.1977	9.8282	10.4007	8.51743	10.8627	11.1558	13.5227	10.3779	12.7355	11.6183	10.8455	8.22363	8.72896	11.691	11.5496	11.0284	10.6341	12.9665	11.8573
Cacybp	17.8497	17.572	17.4865	38.3618	39.103	30.5731	21.9259	22.5593	24.7284	17.4302	20.2653	20.3172	25.5922	20.7017	18.1445	21.8062	20.0381	18.4187	26.537	33.5102	28.2864
Rabgap1l	2.6941	2.39694	3.00782	2.01843	2.17277	2.8634	2.5801	2.50058	2.56884	3.34361	3.55968	3.32044	3.40184	3.62425	4.37404	3.48199	2.86894	2.48166	3.20579	3.16678	2.7905
Rc3h1	14.5818	11.9461	15.9269	10.496	11.8904	12.529	12.8372	17.7524	15.8349	14.3276	14.3981	14.1335	15.5806	12.6049	11.9633	16.724	18.1708	11.0894	15.6685	14.9045	11.0459
Gas5	8.41387	7.67525	10.4089	21.9146	21.1671	23.9951	7.49688	8.57814	7.19664	14.6701	16.2801	15.8633	37.0715	31.353	35.1015	12.3903	8.91589	7.65742	17.4982	18.7646	20.3772
Cenpl	0.323127	0.237906	0.266833	0.575609	0.673549	1.07432	0.191336	0.486778	0.319854	0.200033	0.303863	0.368208	0.657091	0.550439	0.574981	0.354975	0.285505	0.022915	0.565135	0.254267	0.719249
Suco	3.96264	3.56133	4.66797	6.70599	7.97519	8.06956	5.30082	5.17362	4.91887	4.45768	4.90868	4.86578	7.10585	6.38974	6.16393	4.17073	4.52472	3.64811	7.95552	7.25373	6.58078
Dnm3	1.08889	0.765267	1.25732	0.456404	0.507589	0.99691	1.0122	1.02925	1.06388	1.2259	1.19112	1.23472	0.895488	1.46789	1.60617	0.861977	1.24944	0.707473	1.01792	1.15646	0.722704
Mettl13	1.28838	1.14096	1.30945	2.28248	2.46477	2.60308	1.26173	1.43612	1.26956	1.39065	1.84532	1.80693	3.22459	2.82783	2.61745	1.40327	1.67052	1.15264	2.57333	2.40892	2.66243
Vamp4	5.90638	4.96887	6.24668	4.5593	5.17751	5.52897	6.96372	4.93	5.37119	5.99102	6.22076	5.55583	6.99298	6.02565	7.26234	5.49522	6.69421	5.2646	5.41398	5.71955	4.65435
Myoc	40.9654	37.4125	62.2895	5.1463	5.0003	17.6157	41.3126	35.8033	34.1481	47.6276	47.8469	41.1721	27.2591	47.3672	51.1364	58.3537	55.3089	33.7305	45.6527	24.7538	29.0572
Fmo1	17.4294	17.579	24.1414	3.09515	2.97783	5.56016	13.7006	16.2502	16.2665	11.4508	9.6861	9.18188	6.73534	8.57881	9.96691	11.7608	18.0055	10.4581	8.2326	5.78229	3.82169
Fmo2	23.5865	25.2651	28.0752	1.92194	2.21441	4.87279	18.2646	22.0145	23.5466	6.68639	7.05993	7.97551	3.17153	2.80234	5.68651	8.48843	23.0533	8.29366	3.8228	2.77206	1.51522
Prrx1	16.4709	16.9564	19.645	12.2205	11.4312	13.3574	19.2898	16.7159	15.7221	14.9434	17.3362	17.8977	16.0975	15.1081	16.016	16.8307	14.0137	14.2133	14.0327	16.8476	11.8577
Gorab	1.34315	1.21928	1.73882	2.65434	3.2523	2.93057	1.43532	1.89694	1.98454	2.02096	2.09986	2.36595	2.73134	3.62865	4.12753	3.156	2.23659	1.83359	2.60886	3.28819	3.56317
Mettl11b	9.20801	6.5625	8.55878	0.808593	0.91355	0.528205	11.6248	5.8612	7.03052	8.4924	5.89059	7.10349	1.18679	1.25651	1.10529	4.26627	3.57875	3.47653	1.52669	1.03187	0.69681
Kifap3	10.6632	8.87249	10.6759	6.17207	7.69458	8.93262	11.6378	11.1891	8.74121	12.2242	12.1116	12.262	7.53169	9.79457	8.92912	11.51	11.5391	9.81571	10.914	9.39626	7.54263
BC055324	0.317785	0.0812138	0.111331	0.488899	0.726787	0.806825	0.26943	0.232112	0.188404	0.166919	0.114102	0.276529	0.176244	0.301428	0.454545	0.148106	0.164937	0.229459	0.462512	0.459714	0.217308
Sele	0.123455	0	0.0396462	1.24621	0.91104	0.287321	0.0426433	0.289303	0.670929	0.673676	0.379244	0.568969	0.502102	0.674722	0.91726	1.19549	0.117472	0.0817134	1.58893	1.36005	0.574868
Sell	0.101365	0.0569912	0.0976568	2.60019	0.59162	1.15596	0.0420157	0.57009	0.132211	0.0976119	0.266901	0.409665	0.700842	0.241742	0.186068	0.76217	0.212196	0.301915	0.878234	0.967802	2.70133
Selp	0.597404	0.763369	0.837162	8.73126	4.59073	5.84581	0.196973	2.04538	1.57167	1.43821	0.929504	3.06132	2.42969	3.19755	3.4536	1.62414	0.801001	1.40192	4.8077	4.58699	7.38249
F5	0.193541	0.0453398	0.124307	0.732631	0.535588	0.506736	0.0668519	0.59932	0.0920337	0.108718	0.0212336	0.0343066	0.163988	0.1202	0.190322	0.137807	0.061387	0.192153	0.303777	0.414585	0.623921
Ccdc181	4.83353	4.58813	5.14051	4.19333	4.16912	4.96718	4.94368	5.16957	5.37305	3.92917	4.71065	4.53983	4.85076	3.08768	2.63378	4.12995	3.22547	4.67423	2.95582	3.84191	4.11472
Atp1b1	187.821	192.765	243.34	354.984	346.032	369.322	279.268	303.629	294.584	262.854	314.456	375.315	481.521	491.56	472.435	309.465	187.638	311.551	510.494	610.731	565.278
Dpt	31.9047	27.4216	45.9388	24.0214	22.2431	26.5304	33.4213	34.8345	39.7209	41.2992	32.8526	27.6485	43.9597	34.8117	48.8498	61.2918	66.9343	32.1591	69.6494	33.8632	47.2059
Dcaf6	27.9438	23.8078	29.3117	13.2753	13.8534	16.4105	30.5224	30.0126	30.2459	28.472	28.7092	32.1797	27.8434	22.9111	24.3362	25.1354	25.6311	22.2985	20.5714	22.3086	18.2011
Mpc2	58.7514	55.7621	57.1483	26.5713	22.1269	22.8378	51.0877	51.1899	56.7788	54.9682	59.8464	66.8069	41.6394	37.3763	33.9934	59.2972	54.8849	50.6988	32.0996	38.0206	37.3719
Mpzl1	4.18575	3.9223	4.35782	2.79614	3.43083	4.08519	4.19754	4.27158	4.37529	4.58336	5.95509	4.66715	5.35424	4.52833	5.22262	5.39353	6.45614	6.06604	5.21349	5.95	5.40473
Rcsd1	9.58138	11.2809	11.1394	6.53198	7.57153	9.37621	11.3499	11.1531	9.59636	6.58519	6.64566	7.33374	10.1875	8.91525	8.44174	7.63331	11.1289	8.09429	7.08583	6.925	6.01788
Creg1	22.2723	18.4459	20.8709	14.7765	13.376	15.763	22.7115	20.432	22.0851	18.0277	17.3662	17.5903	16.9198	14.8974	15.4327	23.7553	23.2204	19.443	20.4492	17.3264	16.0282
Gm16565	0.384611	0.463377	0.582278	0	0.0552905	0.191811	0.341616	0	0.268741	0.58201	0.361682	0.409052	0	0.081897	0.432245	0.375573	0	0.327303	0.0517437	0.0672554	0.0590419
Cd247	0.292333	0.337149	0.368296	0.100145	0.090515	0.10467	0.0699066	0.0677519	0.256638	0.259854	0.414471	0.167413	0.137185	0.067036	0.0884526	0.153711	0.149781	0.200933	0.232949	0.137628	0.169149
Dusp27	28.5601	30.0073	41.9429	67.8259	77.434	78.6258	23.4922	45.2093	35.1278	39.9856	52.9911	51.8421	102.614	89.9042	99.1466	55.5574	32.9773	30.7942	62.6001	80.6056	79.2531
Ildr2	1.08927	1.04793	0.993448	1.69461	2.2361	1.90976	1.2943	1.54613	1.20762	1.32865	1.03252	1.40563	2.21507	1.40712	1.94235	1.55118	1.40961	1.0382	2.37988	1.17333	1.57627
Uck2	7.10582	6.63803	9.97297	79.1717	62.4792	68.1919	6.49977	20.6163	10.4588	12.3549	21.8573	21.5059	50.0842	44.1313	47.1019	27.7714	15.3176	11.9759	60.041	82.7111	90.8039
Mgst3	100.499	103.488	104.715	80.8534	70.2426	63.8122	105.047	99.5054	101.873	86.4687	104.266	106.537	85.3015	85.9708	86.0801	104.257	115.17	89.3666	99.2736	99.8842	84.7514
Lrrc52	27.0491	13.754	27.0696	2.05438	3.16505	4.63601	29.8764	21.4798	33.4171	28.1677	26.5013	24.7539	6.18278	5.93828	7.97291	27.0533	29.4294	25.7102	10.8607	12.1916	9.23812
Rxrg	6.83424	5.57303	7.43865	3.39208	3.35989	3.09611	7.73068	6.70649	9.82401	11.8562	9.68434	8.8776	10.2906	9.87566	6.42986	10.4753	10.3751	9.32323	6.63263	9.13183	9.36206
Lmx1a	0.211721	0.231461	0.271967	0.0942882	0.035509	0.164248	0.109697	0.141755	0.115062	0.203881	0.185825	0.412821	0.502299	0.420771	0.323866	0.693458	0.134307	0.490473	0.465236	0.0863863	0
Pbx1	5.35807	4.68828	6.36292	3.25353	3.78908	4.13987	6.56586	5.62456	5.2781	4.99297	5.78914	6.62838	5.45672	6.0253	7.29767	4.87398	4.94191	4.98449	4.63835	4.89512	4.70658
Nuf2	0.11339	0.0354176	0.0546206	0.538637	0.361328	0.901639	0	0.227756	0.169462	0.0545955	0.0497604	0.0803968	0	0	0	0	0.0719296	0.0375255	0.213568	0.254459	0.304614
Rgs5	251.741	239.577	270.517	134.157	138.918	152.452	322.298	245.809	281.393	155.402	170.606	179.791	150.468	119.288	120.623	286.473	325.073	239.31	234.444	211.895	158.824
Rgs4	9.5929	8.37294	10.6208	6.44264	8.71912	10.7578	11.0629	10.2169	9.42818	9.46119	11.4581	11.8481	8.73119	7.43758	6.28891	14.1456	10.4898	9.79295	12.4583	15.246	11.4306
Hsd17b7	1.08001	0.748024	0.746443	1.90298	1.4412	1.61194	1.48409	1.29688	1.37803	1.56003	1.39096	1.72296	2.38721	2.3797	2.70899	2.28694	1.38512	1.81819	2.85228	1.75308	3.17889
Uap1	16.6411	15.2858	16.6943	55.2166	39.5047	38.2078	20.8975	22.1437	20.6529	20.5994	19.5486	23.4499	31.5924	27.2535	28.4001	23.1279	17.5403	14.6531	43.6388	34.8882	37.3373
Uhmk1	9.20092	7.37429	9.74789	14.2558	16.3891	15.32	11.3279	12.9992	11.6487	13.9741	13.4376	13.7187	18.7104	15.1475	16.6993	12.4117	10.3737	8.23908	18.2632	17.0205	15.8161
Olfml2b	9.44732	8.4899	12.4962	6.31094	8.29899	12.3902	10.6323	10.1879	7.25947	12.2667	15.0374	11.736	7.47988	11.2538	14.0622	8.46914	12.4158	8.57233	14.2935	13.1281	10.8175
Fcgr2b	1.96619	1.80365	1.91419	9.06965	9.10142	10.3802	1.90877	6.04868	2.37891	1.61436	1.47139	2.06912	2.77778	2.43709	2.55085	1.36167	2.00876	1.25345	8.63452	4.73746	7.13909
Fcgr4	0.0954091	0.447021	0	3.65412	1.82419	4.55199	0.988673	1.14984	0.311106	0.275629	0.376828	0.101472	0.194018	0	0.37529	0	0.0907853	0.0947251	0.898511	0.70072	1.84544
Fcgr3	4.48687	3.55763	3.25866	22.9331	22.784	22.652	6.5093	14.1425	6.41495	4.45368	5.63448	5.7264	5.19378	4.42428	5.06843	5.19031	4.92626	4.11203	19.8923	10.9844	16.8381
Cfap126	0.810601	0.506388	0.455552	0.240664	0.135951	0.393028	0.629987	0.542728	0.110132	0.195147	0.355728	0.359214	0.96156	0.503431	0.354276	0.519456	0.128553	0.268263	0.190845	0.165371	0.217763
Sdhc	90.7419	84.7888	97.8304	46.569	51.8716	49.8145	81.4986	84.5783	79.8631	86.5298	94.2224	107.332	72.6561	68.5341	68.5532	96.9717	89.7475	78.3037	72.7815	65.1728	73.6567
Mpz	15.7243	10.6919	13.6177	22.348	26.1627	24.0447	26.4708	18.4145	14.2991	2.78789	1.41996	9.29756	5.77183	1.94609	2.30732	1.69762	3.56501	8.28483	3.15411	4.58605	3.96498
Pcp4l1	112.007	70.921	101.906	25.8545	24.0107	16.5355	96.1449	74.7132	96.3864	104.494	103.543	110.72	46.8212	50.629	63.8647	106.481	82.6456	114.071	41.5059	46.4143	32.1722
Tomm40l	7.81779	8.70342	9.62269	6.98398	7.56174	7.98387	6.69856	8.3202	8.44657	8.09013	10.0773	11.2185	6.83367	8.59172	9.02644	10.5681	9.14876	7.34469	8.30739	8.71249	8.62649
Fcer1g	3.97618	3.08352	5.15165	25.8898	23.0415	24.092	6.96189	10.3275	5.2532	3.03676	4.15172	6.12455	7.52808	7.97034	7.37068	3.86601	3.65302	2.0419	19.8849	10.2377	23.7209
Ndufs2	211.95	194.532	209.637	135.667	134.092	140.893	197.567	194.027	192.122	192.128	216.356	243.162	201.861	181.397	177.5	227.712	238.75	192.376	189.064	168.563	177.985
Adamts4	0.124567	0.233454	0.456039	10.0299	7.01971	5.21836	0.283981	1.87656	1.13732	2.80695	3.47674	7.1806	3.6477	4.79036	2.7439	4.87473	1.09048	0.643107	14.1008	9.97207	11.6723
Ufc1	19.7986	20.3427	26.7152	22.5844	22.0205	21.6916	21.776	22.3258	21.6139	20.4035	22.1786	22.2882	22.7206	20.9681	21.7085	23.9406	23.8519	20.4039	24.9694	24.093	24.6966
Nectin4	0.0959695	0	0.184917	0.626843	0.547252	0.632831	0.0662986	0.353404	0.0782332	0.123221	0.0421157	0.102068	0.0650525	0.0476822	0.209719	0	0	0.158802	0.512147	0.078315	0.275004
Arhgap30	0.510227	0.934496	1.11718	5.72196	5.78788	5.80239	1.65826	2.74846	1.2667	1.11667	0.915998	1.60329	2.1223	1.90129	2.1286	1.40695	1.14755	0.851958	4.89241	3.40663	5.78183
Cd244	0.245763	0.161206	0.16574	0.700471	0.568814	0.800758	0.152802	0.46896	0.180309	0.18933	0.194133	0.444347	0.199907	0.329687	0.29001	0.37798	0.0467705	0.0244001	0.624904	0.812237	2.40322
Ly9	0.0362364	0.0679115	0.174554	0.839157	0.802222	0.759006	0.0375499	0.363925	0.0295395	0.0348947	0.095413	0.115618	0.368441	0.108024	0.0950234	0.0619235	0.0344803	0.21586	0.443632	0.399201	0.62302
Cd48	0.705498	1.51107	1.16518	4.75771	6.18663	5.39489	2.40209	4.15	2.05398	1.16464	0.928813	1.17909	1.22971	3.30495	1.32146	1.46395	0.959011	0.900566	4.17623	2.83745	6.06488
Cd84	0.458548	0.519205	0.552215	3.23334	2.92243	3.4239	0.534565	2.26424	0.825482	0.607158	0.70431	0.690891	1.08789	1.16762	1.10225	0.669326	0.79993	0.45526	2.53703	1.66049	3.22337
Gm10521	0.0465555	0.0872507	0.0897046	0.456129	0.421638	0.595924	0.241215	0.327292	0.0379515	0.224158	0	0.198056	0.284017	0.346965	0.183125	0.159115	0.354394	0.0924435	0.263061	0.17096	0.350192
Copa	26.4151	20.5596	29.1717	36.265	45.8587	45.4417	30.2705	33.6143	26.3311	31.6432	35.6633	34.6912	50.9759	48.7517	52.6682	30.3251	29.066	24.0549	42.6775	43.7236	39.1352
Pex19	25.5059	22.3995	30.8068	20.1998	22.2844	25.4403	24.4774	27.6032	24.5562	26.6184	29.7335	32.0377	29.5746	29.4496	30.6829	29.6839	28.9325	23.9509	27.9544	26.6069	29.5683
Dcaf8	25.0574	20.7549	26.2423	21.4589	24.4695	24.7	25.1398	27.0472	23.6866	24.2912	25.699	25.7129	30.6812	26.6988	29.0042	22.7123	23.8564	19.6579	23.1895	21.9256	20.465
Atp1a2	363.997	308.985	384.833	334.928	351.365	378.217	402.315	406.861	338.269	366.407	414.252	478.667	456.281	415.936	439.06	362.964	309.271	335.844	399.764	436.342	405.266
Pigm	3.61691	2.88385	3.66798	5.45399	5.87458	5.63028	3.86308	4.01485	3.76317	3.29967	3.23718	3.2225	6.03249	4.77637	5.40793	4.21544	4.76997	3.26023	6.36423	6.50505	6.05156
Tagln2	25.8431	23.3536	29.5001	78.4871	80.5082	76.6218	32.8635	52.5447	36.3629	32.8121	36.2209	33.4232	52.436	50.6168	46.7138	56.4574	41.6782	27.1436	111.39	76.442	80.5898
Dusp23	5.1843	5.57476	4.66712	3.63351	3.2499	4.05482	3.78697	4.86521	4.78044	4.66497	3.4686	3.4348	3.45655	4.05373	5.01451	5.22845	4.52871	3.88145	3.92184	3.12094	4.38367
Ackr1	2.38815	1.83823	2.38295	10.6354	8.8403	7.24525	2.20956	6.08174	1.94679	4.35304	4.15468	4.71698	6.76426	11.9502	12.0776	6.19445	4.54482	3.21782	17.2693	8.45652	9.0735
Aim2	0.308056	0.224519	0.197857	0.914604	0.723325	0.796608	0.354691	0.58439	0.139513	0.263689	0.180252	0.327633	0.487234	0.306114	0.179516	0.0584922	0.325697	0.407797	0.612456	0.628466	0.809183
Ifi206	0	0	0	0.943623	0.236913	0.593583	0.0813211	0.0394073	0.0639733	0.0377854	0.0516586	0.125196	0	0.175459	0.102895	0.134107	0	0.116871	0.14781	0.240151	0.421645
Ifi213	0.122655	0.0492579	0.0506433	0.702302	0.335017	0.428187	0.181572	0.087988	0.0142838	0.0337467	0.0692055	0.242263	0.0712638	0.0783524	0.137846	0.0748578	0.0666919	0.034793	0.0165014	0.0857927	0.225946
Ifi209	0.472984	0.0633164	0.195291	5.86783	3.19575	3.49893	0.420109	1.45899	0.440653	0.325336	0.266871	0.395247	0.824426	0.55393	0.398672	0.548469	0.321473	0.234796	1.39992	1.19928	3.41258
Ifi207	5.12934	3.38714	4.14571	10.3331	6.99767	9.81452	6.24276	8.5742	3.42368	2.58574	5.61991	3.00225	4.4103	3.69447	4.82964	5.08864	10.1874	1.87981	6.77572	4.04529	9.28508
Ifi204	2.75944	2.45963	2.30186	9.50148	8.19501	8.73252	3.87073	5.40747	2.49636	2.2684	2.12658	3.32849	4.92711	3.91243	3.13272	5.34812	5.50759	1.83758	9.5708	4.5311	7.44923
Ifi203-ps	2.10429	1.7124	2.08066	0.690517	0.724423	0.902148	1.77888	1.77967	1.44454	1.54644	1.09357	1.82575	1.35131	1.23811	1.59735	1.8453	1.15923	2.25414	1.2516	0.813405	1.13061
Ifi211	4.1623	1.63562	4.26873	13.6931	7.22856	9.92138	4.52186	5.73095	3.83087	3.81423	3.62374	4.9266	7.23552	5.50362	6.07359	7.91591	6.51579	2.46614	12.202	7.56018	11.0375
Fh1	71.0807	62.8992	68.6164	45.06	49.0958	47.2769	72.1561	73.3383	72.4591	62.5973	67.441	80.5574	64.0109	56.5025	54.6589	72.8989	69.384	67.73	58.6889	63.7418	59.6778
Kmo	0	0.0475409	0.024439	0.994138	1.14871	1.21027	0.0788595	0.585955	0.289505	0.268705	0.267173	0.29677	0.154754	0.378106	0.266082	0.151722	0.0965507	0.226667	0.573343	0.465762	0.626952
Exo1	0.0284573	0	0.0137081	0.215446	0.257729	0.38082	0.0294888	0.171479	0.0231981	0	0.0374651	0.0453986	0	0.0848337	0.0373121	0	0	0.0141267	0.0669989	0.0870838	0.168187
Cep170	4.79245	3.18188	5.36111	6.60514	7.43965	7.57228	5.34273	5.08682	3.75863	4.98682	4.60498	4.36023	6.88198	7.09256	6.6708	5.60858	5.69484	4.10413	10.2992	6.76982	8.07866
Akt3	9.51842	9.53295	10.2517	8.54041	8.82527	9.36173	9.06369	11.3914	9.17009	7.567	9.48317	9.52634	9.036	9.13305	9.01515	9.43176	9.56896	8.70717	10.792	10.2484	9.54972
Zbtb18	15.521	13.8672	16.3074	11.5985	13.7917	15.1305	15.5171	18.8231	16.2335	16.0743	17.1182	17.1095	18.4611	14.4046	14.7445	14.9799	13.1526	13.2194	13.4953	13.6934	13.2798
2310043L19Rik	0.686727	1.12613	1.98481	0.152914	0.691052	0.599339	1.42324	1.03453	0.979672	0.991949	1.35615	1.09555	0	0.767696	0.225102	1.46691	1.79698	0.852255	0.323361	1.05075	0.184485
Adss	5.21017	4.53528	5.01956	10.4591	9.82061	11.3256	4.13833	6.79974	5.58398	5.83223	7.41647	7.22896	11.0253	10.3678	9.67487	7.75104	4.90734	5.35662	9.66387	9.19405	9.49224
Hnrnpu	30.0127	22.6636	32.6174	40.2957	42.9686	48.065	31.304	36.5854	33.1239	38.3329	35.9763	38.3369	59.2882	48.4772	47.9261	37.7024	28.5877	24.915	46.9743	44.8563	40.2997
Kif26b	0.407709	0.328561	0.49492	0.0653653	0.0820554	0.189774	0.33799	0.343951	0.219358	0.667442	0.751469	0.502997	0.281891	0.20662	0.416966	0.376231	0.356914	0.323829	0.3686	0.289455	0.280393
Tfb2m	16.1972	14.497	17.0457	13.3989	14.45	13.4772	17.1829	16.1812	20.6941	15.2683	16.0916	18.3628	14.0789	11.721	13.4483	18.2579	16.0629	14.8082	13.9658	18.2047	15.2467
Cnst	8.10255	7.26302	9.38299	3.07227	3.93386	5.037	10.2885	9.30576	8.96486	8.87066	7.24806	7.10688	5.28139	4.98007	6.57997	7.00403	7.16929	8.04446	5.46495	5.03352	3.70656
Gm1305	0.243212	0.195346	0.234314	0.0309464	0	0	0.180019	0.104683	0.25491	0.16729	0.18297	0.14781	0.141309	0	0.136667	0.207809	0.132243	0.310459	0.0327205	0	0.0373356
Coq8a	377.433	327.561	373.876	155.937	183.605	160.022	384.591	333.628	314.341	267.791	301.403	322.608	209.295	191.34	183.541	339.303	297.098	296.999	195.281	224.446	150.252
Acbd3	4.41865	4.04117	5.67032	9.27234	9.8534	9.50209	5.43963	6.03525	4.99963	6.73999	7.09712	7.12436	12.364	11.0121	12.0506	6.87134	5.91995	4.33433	10.4697	11.0121	10.7878
H3f3a	60.4641	54.1589	58.6804	48.2497	52.9984	50.1831	63.3999	62.4075	67.606	48.8394	49.3017	50.8851	42.3531	37.11	37.8902	60.8967	67.2313	52.1873	62.7069	61.6207	56.2636
Pycr2	2.71429	2.88511	3.47364	7.7579	6.56347	7.68416	3.44237	4.96373	2.97223	3.51106	3.9468	3.83467	3.37767	4.77038	5.57733	4.32685	3.70065	3.09704	6.75287	6.00026	6.61701
Ephx1	30.1121	26.6045	35.9375	6.84194	9.70892	14.5167	45.6591	26.4153	26.9016	18.2859	22.6535	20.1304	18.8701	16.3046	22.561	18.2203	23.4485	21.5985	14.1211	14.6684	11.6224
Cnih4	8.07762	7.33175	8.7892	16.2232	18.7433	18.3569	8.66583	12.3754	12.2916	9.27322	10.0923	11.2188	16.1685	14.4008	14.3291	9.98734	8.4397	8.52291	17.1532	20.4729	21.3426
Wdr26	29.6378	25.154	34.2613	56.4544	59.5414	55.2597	35.3798	41.3281	33.5582	34.5543	35.0188	38.7316	64.3683	46.4523	47.6289	36.3481	35.3935	28.349	49.251	52.7636	48.1412
Enah	13.7215	17.4167	18.8742	83.8626	110.419	63.0964	16.7802	25.8507	17.7717	20.2197	30.9322	33.1349	112.181	70.0279	73.705	39.2472	24.7417	19.7713	71.2405	107.714	86.8825
Degs1	14.1988	15.082	14.7487	24.7989	30.6242	30.2465	18.4037	17.6507	17.0792	14.6083	17.7189	17.5113	25.5819	27.644	27.5311	17.3088	16.7233	13.4541	32.8411	29.3255	28.7261
Capn2	18.282	20.3169	22.7988	45.7721	49.7368	43.9986	24.2875	29.969	21.1848	24.4979	26.7045	23.8226	43.9366	41.7759	41.3542	36.4539	40.1474	19.4822	56.8089	48.0624	45.095
Tlr5	0.30021	0.468858	0.698965	1.49294	1.23358	1.65938	1.03697	0.753758	0.550638	0.795009	0.592856	0.558754	0.457867	0.633924	0.459227	0.47027	0.880788	0.298058	1.34293	0.398099	0.779612
Aida	11.4599	11.8434	13.3351	11.3833	11.7219	12.4574	13.9034	12.3144	13.0711	10.5133	12.2003	12.7148	12.8988	11.5985	12.5524	12.1491	11.3757	10.3711	14.6118	14.4606	13.7842
Marc1	0.320126	0.349974	0.411219	0	0.0536904	0.124173	0.110576	0.428673	0.260963	0.359651	0.280971	0.624194	0.108498	0.238581	0.839472	0.273528	0.76153	0.58269	0.301477	0.195927	0.114666
Marc2	7.32127	6.28454	7.97647	4.299	5.43913	6.47902	6.85607	7.28019	6.48399	6.44091	6.8066	6.11386	7.71975	5.82009	7.58467	6.8734	8.06734	5.72529	8.08647	6.66041	7.4399
C130074G19Rik	7.26505	9.76771	12.1726	7.35007	8.82065	9.51083	6.46459	7.97046	6.92018	9.31539	6.13388	6.59292	9.47448	9.23984	13.046	10.7282	12.3231	10.7018	10.9321	8.45789	9.54641
Rab3gap2	6.29545	4.84071	6.45001	11.3986	11.9355	10.7562	7.03753	7.71989	5.70469	7.38889	9.08616	8.61479	17.7043	16.5497	16.888	8.96903	6.33116	5.73059	14.0628	14.9567	14.5809
Iars2	10.0345	9.39028	11.6164	8.85348	9.44622	11.049	10.3563	11.3645	10.4449	9.84476	10.9557	11.0308	11.6289	10.5341	10.4335	10.5444	10.793	8.24856	11.7743	9.67438	11.0727
Lyplal1	0.987225	0.853929	1.68273	0.879306	0.687767	0.618583	1.25909	0.991477	1.23811	0.731285	1.09976	1.29226	1.08099	0.792346	0.995698	0.973294	0.867121	0.904751	0.858198	0.929557	0.816036
Tgfb2	2.69011	3.60667	4.88434	10.5979	12.0776	10.8359	5.40368	4.26036	3.98104	5.12122	5.74832	5.34797	11.8246	12.7694	18.2327	6.29443	5.31637	6.04016	10.9326	9.57461	13.8977
Rrp15	2.18283	2.35747	3.3505	9.12794	9.15862	8.43824	2.607	3.26977	3.28741	3.1352	4.18889	4.01352	8.20063	5.62487	8.05252	6.19591	3.45001	3.15895	7.83944	8.55921	8.34881
Esrrg	44.0498	35.3082	44.4281	28.7467	30.4579	25.0904	30.4042	61.1249	45.728	41.6194	50.8519	69.2265	49.2633	33.7497	32.877	49.9748	30.6005	46.1104	63.0617	83.8093	42.0661
Kcnk2	1.67278	2.27173	2.21884	0.734162	0.512312	0.98738	2.05999	1.29042	0.968374	2.28786	3.31936	3.30032	0.985987	1.84291	3.14687	1.40857	2.26069	1.75706	1.27853	1.69148	0.807583
Cenpf	0.17955	0.118764	0.162806	0.602062	0.648326	1.0201	0.0109446	0.615221	0.189416	0.14239	0.250289	0.0898636	0.0429555	0.0787138	0.0692408	0.126341	0.301498	0.167777	0.268556	0.542987	0.692314
Ptpn14	5.12821	5.46682	7.61747	3.54906	4.33338	5.23976	8.78583	6.8551	5.73903	6.86547	6.93966	6.61333	6.41329	6.47193	8.03587	5.29014	6.88596	5.99619	5.67925	5.47892	4.26259
Smyd2	14.0255	14.2586	20.1835	13.9851	15.3565	18.2712	16.9104	15.5033	16.3232	24.1666	20.207	13.0873	24.3956	24.5213	26.1387	22.0458	19.0534	13.7935	26.4999	18.6257	20.19
Prox1	4.95618	4.25611	7.14165	2.84964	4.29749	4.55402	9.3392	5.27876	6.41546	5.70794	7.72844	9.00802	7.55167	6.11003	7.8467	3.91745	3.56078	6.97683	6.24122	7.39539	5.37183
Vash2	0.638892	0.59868	0.776088	12.2717	10.9016	7.01433	1.00747	2.48288	1.08692	0.454739	0.65827	0.974923	6.94795	4.26462	4.98971	0.973114	0.555066	1.21347	4.86571	6.49436	4.02967
Gm31373	0	0.152363	0.156648	2.02752	3.27242	2.27049	0	0.163297	0.132547	0	0	0	2.31453	1.45414	1.06595	0	0.154717	0.484293	1.225	1.79126	1.39778
Tatdn3	2.6668	2.74079	3.06651	1.87724	2.72688	2.80294	3.03089	4.31981	2.98041	3.76924	3.11454	3.24798	3.23633	2.82095	3.27101	2.38887	3.3152	2.8185	2.14688	2.52722	2.81945
Nsl1	0.0903895	0.0423502	0.065312	0.181144	0.363835	0.341844	0.0234164	0.136168	0.0368423	0.195846	0.0595005	0.0240334	0.18381	0.134729	0.266659	0.0579241	0.107511	0.0448707	0.0851239	0.138303	0.145695
Fam71a	0	0	0	0.0955544	0.161936	0.12484	0	0	0	0	0	0	0.218162	0	0.140664	0	0	0	0.0505161	0.13132	0.0576412
Atf3	16.1893	14.0756	16.1866	230.068	186.593	103.452	32.5144	21.5669	23.5375	50.7874	75.1473	57.0976	353.538	218.752	168.646	145.505	44.1495	30.3236	178.763	237.664	142.759
Nenf	38.9218	39.9528	43.2548	30.7832	25.6779	28.9417	44.6838	45.0907	41.6027	35.4588	38.9098	32.9787	31.5282	45.2561	37.4804	44.4336	42.4141	42.0099	38.4795	39.7352	34.1884
Ppp2r5a	14.1575	12.6937	19.4439	22.9534	25.393	24.095	15.0455	17.3128	17.2963	18.2338	14.9111	18.5197	33.7869	26.5686	28.3593	18.9604	19.3704	14.4399	27.7346	26.506	21.9688
Gm32200	0.502448	0.470824	1.06495	0.0447523	0.0505612	0.058468	0.26033	0.40369	0.450549	0.677381	0.992236	0.534378	0.510874	0.449352	0.197637	0.472242	1.29086	0.54873	0.236589	0	0.0539918
Dtl	0.0652619	0.0856161	0.0628743	0.883543	0.866882	0.683486	0.0946783	0.432584	0.117042	0.0125691	0.0515517	0.111055	0.0796275	0.155641	0.0855687	0.0557622	0.111778	0.0129588	0.208964	0.511261	0.448824
Ints7	2.48869	2.02521	3.13902	4.05412	4.4815	4.64884	2.69766	3.37092	2.60268	3.13758	2.65134	3.55234	4.82779	4.17319	3.99297	2.9798	2.41482	2.63341	4.05525	2.88598	2.86782
Nek2	0.106142	0.0994611	0.0766939	0.212712	0.400538	0.494052	0	0.239847	0.129788	0.0766586	0.139739	0.253995	0.0539607	0	0.0347921	0.0453457	0.126247	0.0790355	0.399834	0.292329	0.427714
Rd3	0.0280576	0	0.0270311	0.124952	0.112937	0.163248	0	0	0.0457444	0	0.0369388	0	0.0570561	0	0.147152	0.0239734	0	0	0.0528462	0.0343442	0.0602999
Rcor3	5.80309	4.13563	6.94435	3.89015	4.50267	5.29565	6.06091	6.85567	6.72246	5.73528	5.66967	6.12314	7.70158	7.26124	7.52868	5.40203	4.85342	5.36728	6.11221	6.4117	5.64509
Gm10516	1.37542	0.765258	1.11806	0.650819	0.821801	0.700232	1.02442	1.03601	1.33146	0.703639	0.961985	1.0057	0.961461	1.21726	1.74704	1.28539	1.26787	0.597434	0.971475	0.99964	0.785186
Sertad4	2.61456	3.0625	3.53846	1.5525	2.44309	3.33222	2.22552	2.15692	3.24778	4.5859	5.61399	5.06486	2.53181	4.96417	4.04026	4.202	4.20565	3.05935	3.48818	3.50518	3.07711
Diexf	2.01864	1.51327	2.47519	3.7594	3.84111	3.92927	1.95869	2.78298	2.04949	2.49172	2.85089	3.14231	3.91839	4.23977	4.86041	2.41472	2.06051	1.98595	3.50829	3.36946	3.47069
A130010J15Rik	1.3336	0.765103	1.12749	1.62416	2.41013	2.75535	1.86139	1.99536	1.53087	1.10076	1.07494	1.41835	2.15848	1.98779	1.92699	1.20925	0.880513	1.32404	2.38368	1.89893	1.98873
Traf3ip3	0.145733	0.156069	0.120344	0.815898	0.419001	0.605656	0.107868	0.292721	0.186685	0.180433	0.219271	0.199278	0.465697	0.186189	0.218376	0.195673	0.09905	0.248036	0.333305	0.178386	0.44743
Lamb3	0.997712	0.609728	0.898523	0.502279	0.632953	0.630978	0.876546	1.48123	1.87418	1.39938	1.42774	1.19952	1.14676	0.646579	0.9669	1.37138	1.36213	1.37817	0.817036	1.19471	1.25857
Hsd11b1	3.59917	3.06997	4.93451	2.13715	1.99665	3.06062	5.21191	5.65372	4.401	2.79938	2.67296	2.0121	2.25201	1.51312	3.32756	4.49462	5.57619	2.65712	5.77954	2.54169	1.98337
G0s2	97.8208	84.1865	155.877	14.5825	27.8281	34.4213	24.5218	188.056	171.037	27.16	20.4679	28.826	25.18	50.6527	60.9724	51.2541	140.995	60.102	41.0728	27.9559	23.8026
Camk1g	0.434338	0.325601	0.795051	0.309487	0.131122	0.353796	0.540097	0.261725	0.637322	0.794686	0.400275	0.831491	0.264973	0.12948	0.170846	0.408226	0.330631	0.344979	0.409036	0.0531656	0.186691
Plxna2	5.54044	4.52975	6.19423	12.7612	10.911	12.3772	10.3803	7.81235	5.54534	4.59386	4.92201	5.57173	10.1368	7.54838	9.00244	6.74149	9.16924	4.83874	13.3058	11.1541	10.3207
A330023F24Rik	2.94652	2.0528	3.54224	1.04977	1.52122	2.42995	5.04462	3.3452	2.62128	3.89837	4.031	4.16928	4.038	3.89544	4.16571	1.5872	2.60869	2.55654	1.79764	1.70927	1.5556
Cd46	1.33972	1.07816	0.865532	0.71596	0.824754	1.1188	1.25762	0.997245	1.14352	1.366	1.14127	1.59248	1.53847	1.10417	1.46726	0.781093	1.06483	1.12668	0.935123	1.04182	0.863776
Cr1l	6.93254	6.98465	7.95109	6.46874	6.46916	7.11687	7.94001	7.71273	7.98834	6.42487	7.38847	8.05681	7.94976	7.43268	7.81392	8.01666	8.16718	6.58958	8.45948	7.37993	7.02011
Cr2	0.103407	0.110741	0.0569279	0.0131576	0.0445964	0.0171901	0.153079	0.118688	0.0602116	0.0853526	0.11669	0.141401	0.0901208	0.132113	0.019369	0.113599	0.0702825	0.234664	0.125207	0.0904117	0.0634963
Fam171a1	5.66527	5.99125	8.42092	4.5654	5.1037	5.05422	5.14377	6.3941	5.40996	8.10531	7.77817	7.17295	5.37625	6.51418	8.3831	9.75038	10.0627	5.59787	6.93581	5.58073	4.40637
Nmt2	2.70522	2.39793	3.08171	3.89101	4.46965	5.61528	2.93586	2.9188	3.09929	2.97469	3.80216	3.40201	4.86927	4.63163	4.96097	3.67019	3.35679	2.64953	5.43953	4.69854	4.30151
Rpp38	3.79512	2.8019	4.21026	7.68241	6.36504	6.42363	3.93268	3.00298	3.46874	2.21491	3.33094	3.91398	7.48366	7.02813	7.08704	4.42186	3.17348	3.53956	6.93147	5.34932	6.179
Dclre1c	0.900426	0.626789	0.867485	1.77585	1.17793	2.1854	0.919734	0.981816	0.838877	0.854699	0.745135	0.83452	1.28174	1.26543	1.31553	0.637468	0.746631	0.638551	1.27196	1.11792	1.16109
Hspa14_1	2.13486	2.3478	2.64236	5.00461	4.38612	3.96791	2.59631	2.82896	2.97304	2.61259	2.45929	2.77509	4.31117	4.68476	3.69331	2.9135	2.36997	2.11955	4.24438	4.24645	4.30138
Cdnf	13.3277	9.70956	13.3226	7.30775	7.13221	5.87189	12.0146	11.1414	10.7704	11.4247	12.6273	11.7576	8.14639	8.32514	8.0303	10.8282	10.9225	9.44608	9.93948	8.39272	11.0103
Fam107b	3.18538	3.25353	4.20431	10.4692	7.43661	7.85821	5.05028	3.71095	3.92099	4.11036	6.96147	5.18333	5.57072	5.36517	6.72422	6.39601	4.84961	3.54204	11.4293	7.56425	7.15391
Frmd4a	0.851924	0.803113	0.969086	3.46944	2.48924	2.69337	1.16998	1.30916	0.861823	1.23057	1.15537	1.23901	3.24568	2.51671	2.44261	2.35038	1.29897	1.16172	4.09847	2.83317	2.82909
Phyh	95.7785	87.9113	89.408	35.4089	32.2334	32.5596	86.0648	81.5049	73.7944	82.4785	93.2591	113.243	67.8409	57.1802	48.3897	90.491	85.1132	74.917	50.0774	53.6214	54.8958
Mcm10	0.0467371	0.0437955	0.0600363	0.360776	0.282188	0.489476	0.0161437	0.187754	0.0380995	0.0300044	0.102552	0.0497071	0.285125	0.116106	0.183839	0.0665565	0.0444721	0.046402	0.220072	0.171627	0.117186
Ccdc3	8.97632	9.21044	15.6095	2.35855	4.69708	6.47615	8.04595	9.28543	5.74416	24.3327	31.0213	23.9146	12.7776	20.1363	17.301	13.1919	25.752	11.3628	12.7224	9.77893	7.08961
Camk1d	1.25852	0.997879	1.2902	1.8395	2.33806	2.64736	1.4379	1.58803	1.10485	1.58482	2.12422	1.63022	1.67336	1.80373	1.9463	2.02658	2.0573	1.3296	2.50717	1.83676	2.2713
Nudt5	1.38611	1.57596	1.54906	3.22639	3.12444	4.19371	2.20241	2.35726	1.80791	1.79751	2.26283	1.94594	3.08179	2.89248	2.93209	2.24236	2.25098	1.54131	3.35914	3.1219	2.8598
Dhtkd1	1.13533	0.815635	1.13025	0.151683	0.114248	0.330285	1.00001	1.17823	1.23401	1.65816	0.996466	1.2276	0.846535	0.53588	1.2405	0.937731	1.15233	0.976897	0.837532	0.277942	0.365998
Upf2	11.0771	9.60038	10.7351	9.33974	9.9132	10.903	10.1175	10.5312	10.0114	11.3626	10.2314	12.2932	11.9751	11.1269	10.9072	8.66036	9.4779	7.78096	9.56591	10.0755	9.05674
Echdc3	1.33893	0.627327	1.80592	0.437273	0.538943	0.467418	0.739977	0.806816	0.618504	0.902544	1.29268	1.18668	0.816827	1.06439	1.52147	1.25843	1.69872	1.06346	0.966711	0.983357	0.527551
Celf2	3.26853	2.54222	3.97857	5.30702	6.68539	6.96046	3.62208	4.36132	3.62685	3.83407	3.30964	3.27929	7.1739	5.54125	5.40248	3.58391	4.17621	3.00149	6.98029	7.2934	5.82064
Gata3	0.271117	0.31051	0.435331	0.160987	0.151569	0.0701087	0.249728	0.121016	0.39291	0.319096	0.198297	0.448539	0.122517	0.224506	0.0789951	0.180174	0.229314	0.478531	0.141846	0.110621	0.129483
Atp5c1	262.718	243.652	254.014	170.059	161.417	160.349	250.698	240.006	248.826	229.644	279.562	296.379	218.782	204.174	185.284	251.683	237.914	226.414	193.767	214.183	213.133
Itih5	13.9857	10.7885	19.5972	3.66139	5.37306	7.16648	12.5906	10.5116	10.1768	16.7398	14.9378	12.1641	11.6291	12.2545	17.7806	18.1322	18.0133	10.0752	18.0279	10.6392	9.78003
Prkcq	13.3356	10.4505	12.2444	8.07931	7.95295	10.1419	16.6599	14.5147	13.4922	10.5765	9.69185	12.1851	9.56714	9.00528	9.09754	9.67367	7.34304	10.8037	7.79341	8.90752	7.12866
Rbm17	8.66989	7.704	8.73674	21.8794	24.569	16.9887	9.03577	12.2101	7.55502	11.1318	11.939	12.6654	15.4014	16.3392	16.1368	10.09	8.48679	8.80561	17.1743	15.0648	17.2943
Il2ra	0.368083	0.560488	0.509761	0.163923	0.2778	0.187392	0.500619	0.392772	0.337564	0.310147	0.121148	0.244671	0.233909	0.274321	0.18098	0.275191	0.372135	0.205562	0.21665	0.281597	0.123604
Itga8	2.37456	1.56977	2.75776	0.449072	1.65302	2.36574	2.30894	2.28678	1.65729	2.25531	3.57585	2.47356	1.38909	2.49696	1.81261	2.9183	3.26541	2.35753	2.35876	2.68761	1.67779
C1ql3	1.8436	1.15171	1.77615	0.463147	0.618403	1.26519	1.46955	1.42426	1.15606	1.18356	1.30693	1.35745	0.672902	1.12737	0.991692	1.21172	2.06912	1.17332	0.934877	1.44659	0.660361
Cubn	0.00802369	0.0451121	0.0154603	0.121492	0.226078	0.112043	0.0332581	0.0564078	0.0457858	0.0154532	0.0316904	0.0682687	0.0978989	0.0717579	0.094683	0.0754132	0.0381742	0.0159323	0.113344	0.117858	0.0689765
Vim	185.309	176.322	219.502	462.455	557.632	580.571	182.726	338.619	199.656	237.57	260.078	180.761	291.906	340.209	340.719	449.168	304.96	171.779	740.844	446.918	550.261
St8sia6	1.20397	1.06958	1.40094	0.821676	1.35316	1.10989	1.1828	1.02071	1.10892	0.963647	1.00868	0.881367	1.08107	0.699181	0.758545	1.49631	1.45806	1.02457	1.98789	2.10533	0.756089
Hacd1	10.8065	10.9217	10.7383	24.3403	21.4645	22.5827	13.3089	15.5125	18.3106	9.15328	8.11919	7.88283	17.9486	11.638	11.2017	11.2156	11.8441	7.69572	18.0629	21.1231	16.7195
Mrc1	8.44536	6.64479	9.20554	41.5813	50.4424	51.0858	9.31671	22.7439	9.92052	7.60738	8.02323	8.94204	14.9173	14.5507	13.0708	6.81425	11.544	5.21016	49.8636	25.0728	34.3806
Nsun6	0.625699	0.891203	0.988605	1.76107	1.51113	1.95132	1.32269	0.904887	0.958918	1.20506	1.31801	1.03812	1.42507	1.23107	1.70641	1.06924	1.07168	0.869698	1.6499	1.13352	1.74814
Plxdc2	14.9038	12.3332	15.7711	7.68204	7.93277	12.2846	14.872	12.8198	11.4744	12.9234	16.5555	14.2731	14.4171	17.4324	18.1389	13.6334	16.1347	10.8579	17.2845	16.8707	16.0152
Pip4k2a	3.23968	3.90776	4.78136	8.01198	6.6589	7.45959	5.6428	6.26498	3.79286	4.91191	4.35591	4.61852	4.83589	4.6234	4.83519	4.24051	5.31271	2.77163	8.82831	5.77961	9.03652
Msrb2	7.13608	7.33932	8.97105	3.7981	3.67808	2.32917	5.3206	6.99201	6.88138	7.03945	6.18688	8.33	5.30908	3.76173	3.08081	6.76655	6.87305	5.61609	2.45867	2.76963	3.36655
Otud1	44.1337	43.7747	55.6866	218.67	158.741	100.399	131.105	42.6665	33.3903	86.0586	62.4488	24.9768	88.0267	24.5977	53.5388	169.819	42.5988	23.8202	167.247	112.965	95.8503
Etl4	12.3213	10.756	16.1315	9.08773	10.2523	11.1786	15.1947	16.0896	11.248	14.7738	17.547	18.3317	13.9536	10.7946	12.8693	15.097	15.6913	13.2178	12.5306	11.4393	8.97634
Arhgap21	9.15137	7.84866	9.92487	7.50628	8.18145	9.61128	9.4161	9.20377	8.38734	10.0946	9.32537	9.85665	12.2487	11.8295	13.4225	9.60843	9.50732	7.19931	12.0144	11.0594	9.4727
Gm13375	1.12257	2.62978	2.56856	0.499926	0.423613	1.63286	1.01785	3.3822	1.60143	1.48637	0.923685	1.49238	0.856042	1.25492	3.49567	1.31885	2.67041	1.53246	2.11434	0.687045	1.20628
Thnsl1	1.48199	1.88865	1.74188	1.42559	1.13341	1.69005	1.99642	1.87535	1.86048	1.51274	1.48283	1.32398	1.20547	1.14866	1.20474	1.36757	1.80502	1.38308	1.7027	1.05215	1.62436
Apbb1ip	1.4062	1.04507	1.82191	2.95124	2.81384	3.68647	1.15568	2.41869	1.25172	1.88333	1.72363	1.65027	2.3994	2.31282	2.22521	2.38921	1.79945	1.12331	4.00328	2.61158	3.30002
Pdss1	4.09037	3.01348	4.02226	6.58295	7.32388	7.81267	4.15094	6.96942	7.10578	5.3515	5.9422	5.43039	10.3831	8.49357	8.50703	6.21864	3.89214	3.97703	8.34177	8.73612	8.94239
Abi1	10.4022	9.21838	13.3718	17.4979	18.0943	18.6758	12.4424	13.6707	11.7021	12.5643	14.0862	12.6121	16.3183	14.9734	15.0029	16.4556	16.9117	9.70801	21.4958	19.245	17.3099
Acbd5	12.8084	10.0289	14.2853	10.0979	10.5667	12.2527	13.3325	13.1533	13.0987	11.3341	11.6216	11.5974	11.2047	9.63175	9.2669	13.6307	13.2308	10.3967	15.3495	14.4424	11.9967
Hnmt	2.37094	2.22171	1.95788	0.422352	0.886179	0.788277	1.8953	1.56475	1.32532	2.47884	1.24857	1.80115	2.89283	1.31262	1.8652	2.02582	1.54699	2.42119	1.40349	1.7413	1.31027
Il1f9	0.145429	0	0.140109	0.647659	0.292691	0.253846	0.0753503	0.219084	0.118552	0.350111	0.191463	0.232007	0.443604	0	0.0953405	0.186391	0	0.144387	0.342394	0.178015	0.0781374
Il1rn	0.0768659	0.072028	0	0.855791	0.193375	0.178892	0.0796519	0.308788	0.0626602	0.222059	0	0.367877	0.312619	0.114572	0	0.164193	0.621696	0.0381574	0.36194	0.141133	0.578187
Psd4	0.152512	0.114331	0.117546	0.633921	0.552501	0.591576	0.15804	0.459507	0.182345	0.166447	0.281103	0.205458	0.434195	0.333411	0.279955	0.208499	0.16447	0.11104	0.775589	0.385814	0.644617
Zmynd19	3.59387	2.55943	3.93327	7.98971	7.08834	8.16336	4.34978	3.81147	4.0078	3.54385	4.12582	3.39416	6.37281	6.64244	5.61686	3.88141	3.09141	3.53956	6.30872	6.65146	6.42616
Pnpla7	6.31462	4.25438	5.71397	3.41732	3.21741	4.18562	5.2348	5.45878	3.93564	5.21872	4.29351	5.44073	6.04666	4.4559	5.38689	6.14671	4.70039	4.42822	3.86916	3.50273	2.73139
Nsmf	2.64339	2.6605	3.56065	6.64909	6.45306	8.40209	3.34792	4.52296	3.33206	4.76106	5.86465	5.18022	7.16726	7.18701	8.98569	4.39175	3.91267	3.28055	6.43096	6.71103	7.31172
Gm13387	0.166378	0.11693	0.0801457	0.592762	0.418565	0.96804	0.172409	0.375963	0.339074	0.0400544	0.219043	0.0884756	0.676673	0.37199	0.92713	0.497559	0.118736	0.206482	0.705087	0.254571	0.983322
Tor4a	1.12537	1.83694	1.74871	2.81305	3.72615	3.59071	1.35425	2.29689	1.92356	1.39832	1.09924	1.96907	1.77173	2.00207	1.61833	1.92312	2.34892	2.01835	3.86319	2.48843	2.76968
Tubb4b	59.9169	59.6415	69.7786	170.734	188.679	172.237	55.9631	85.709	79.675	82.0157	86.4386	97.7842	155.455	134.134	144.63	122.692	80.1134	90.4846	200.033	185.673	165.465
Entpd2	7.15174	6.17393	9.92825	4.01257	3.74006	4.84916	8.46133	6.44732	5.92183	5.74815	7.6362	7.42654	6.29829	5.62376	6.86667	9.0939	10.6096	5.4791	10.7126	5.58337	7.01944
C8g	0.160528	0.526484	0.618619	0.0714898	0	0	0.249519	0.241829	0.261721	0.154584	0.739691	0.256093	0.16322	0.239273	0.105239	0.342902	0.229122	0.318753	0	0.0982478	0.172499
Fbxw5	17.1977	13.7605	20.1999	14.7581	16.7133	16.1286	16.3969	19.7166	14.6275	17.733	14.7324	17.9147	16.9271	16.3284	18.1729	18.7873	17.4477	15.9439	20.3372	18.2634	18.3536
Traf2	3.6413	3.0599	4.68499	7.53271	8.98327	8.82986	3.62722	4.62431	3.86842	4.43399	4.82482	4.42236	9.02897	10.3998	11.4276	4.75722	3.44248	3.77846	8.36276	9.23065	7.49751
Phpt1	24.6586	24.1521	28.8087	17.2921	18.1893	18.5669	21.8524	24.9889	22.5572	29.9774	29.9666	29.5482	22.2358	21.953	23.8461	29.9354	28.5597	22.7093	20.2799	21.3061	21.102
Fcna	1.91874	1.5528	1.59647	4.42784	4.38823	4.97297	1.89791	2.36496	2.13291	0.923846	0.688932	1.29861	2.83769	2.46996	1.25788	0.894241	1.57678	1.29885	4.68168	2.13514	7.31011
Camsap1	7.67578	7.4208	9.22991	14.5535	16.3849	13.398	8.5921	8.18345	7.82152	10.2461	12.0662	12.0778	19.0453	17.2043	17.6686	9.1525	7.75347	7.74871	14.1201	15.0225	11.9106
C330006A16Rik	12.4998	13.8838	16.8316	9.92977	14.2297	14.2647	12.6528	13.9108	11.4093	15.4296	14.2326	17.811	12.7585	15.0346	14.1744	17.5256	15.3382	13.3685	16.3166	15.7731	15.3508
Qsox2	2.39977	1.52334	2.41142	3.56241	3.66128	3.90353	2.67393	2.85067	2.54525	2.23637	2.412	2.16806	4.30282	3.42311	3.62015	3.06466	2.25892	2.17762	4.69006	3.50601	4.24244
Card9	0.67939	0.489715	0.503488	1.90846	1.52511	2.55418	0.487395	1.31215	0.639036	0.301954	0.412819	0.666981	0.531371	1.01266	0.822265	0.75911	0.397824	0.570747	1.57492	0.831615	1.7409
Snapc4	1.37532	1.10223	1.53422	2.36937	2.69512	3.53775	1.46268	1.94465	1.62271	2.26541	2.54922	2.98318	4.30555	4.58546	4.76916	1.82454	1.6014	1.0241	2.69266	2.23725	2.62519
Agpat2	6.07608	6.43173	9.81052	4.35957	3.34025	5.95756	7.5789	7.34531	7.56732	8.93918	6.66615	8.13759	7.32204	9.5598	8.55684	7.69131	8.2977	6.59109	7.15266	5.44039	6.46875
Fam69b	1.59714	2.49436	2.65777	1.46566	1.75331	1.68957	3.31006	2.33312	2.24886	1.63121	2.03897	3.19137	0.688937	2.30846	2.60176	2.10901	1.98026	2.83502	2.23336	1.77727	1.61223
Surf6	2.11939	1.87566	3.03442	4.71927	4.26548	4.48722	2.47074	3.57709	2.9275	3.14641	4.34039	3.69418	5.26761	4.38755	6.29102	3.72238	2.94099	2.19187	5.37791	4.64806	5.47219
Rpl7a	59.7487	61.0322	60.6095	139.396	145.37	141.247	61.6355	80.2784	64.0644	56.1109	62.4507	60.8979	105.219	101.193	105.424	66.4015	69.1457	52.7737	120.393	106.41	114.093
Surf1	11.8945	10.8256	12.6448	8.76768	10.1121	11.1366	12.4673	13.1815	11.8696	9.47925	11.3397	10.542	14.3182	11.9214	11.2037	11.4481	12.9442	9.36595	13.1329	12.384	11.6062
Surf2	2.70751	2.33941	2.77784	6.54562	6.05066	6.83319	2.33197	3.00169	2.60843	3.28447	3.51824	3.21614	5.50583	4.76942	6.50061	2.94433	3.17855	2.339	4.47041	4.34715	5.28986
Surf4	31.4833	32.1713	41.2396	84.5156	88.3189	81.8147	37.7717	50.4729	41.564	42.0296	48.9982	46.4193	82.2935	79.0467	80.1649	49.9002	45.4576	35.7178	82.8942	75.7338	78.9656
Rexo4	2.94513	3.58769	4.4137	5.88758	6.91524	7.19698	3.42488	4.46958	3.44119	3.62387	4.39434	4.00236	6.98719	7.02373	6.22135	3.99832	4.20359	2.3717	5.3314	4.24591	5.48558
Slc2a6	0.186599	0.209825	0.179772	0.664804	0.826206	1.21597	0.425397	0.487247	0.212959	0.467193	0.245664	0.515988	0.60713	0.834401	0.587186	0.318874	0.497157	0.185261	0.948935	0.548181	0.842161
Tmem8c	0.0793077	0	0	0.282553	0.718264	2.2149	0	2.23018	0.129301	0	0.313234	0	0	0	0	0	0	0	0.0746876	0.291232	1.10789
Adamtsl2	0.614686	0.491706	1.11218	0.240362	0.150868	0.575719	1.41375	1.40029	1.09994	0.692987	0.651353	0.813199	0.152438	0.245814	0.412804	0.602071	1.46938	0.595395	0.480045	0.256922	0.515533
Wdr5	7.33133	6.62008	8.63626	14.0987	15.9287	12.8743	8.25317	9.03629	7.90517	8.6002	9.91518	9.32122	15.5184	14.0569	14.8994	11.247	8.49807	7.51036	14.7814	14.8071	13.6076
Rxra	20.2502	19.3252	23.8847	17.4503	18.8765	19.2753	22.6893	24.1053	22.0699	25.6907	23.1651	22.9371	30.9181	25.8998	30.7223	24.5572	25.0933	19.5387	30.8476	22.8271	22.7741
Col5a1	16.2178	11.0308	21.5941	24.9424	31.674	43.7556	16.3083	31.2428	18.2948	28.9783	30.1966	26.5556	22.7039	33.0305	30.1658	25.6519	30.2727	19.3807	53.6484	43.5733	55.2242
Olfm1	3.3053	2.97084	4.87404	13.1277	14.4245	12.9909	3.1455	5.99548	4.04166	7.40514	10.346	12.6983	13.9916	12.2162	14.6817	7.9826	5.9693	5.35771	14.1979	15.6056	17.0703
Ddx31	1.49199	1.84293	2.15611	3.83567	4.19705	4.93231	2.38938	2.55412	2.01787	2.05716	2.67853	2.70478	4.61998	4.24557	4.44599	3.216	2.67804	2.49126	4.72616	5.27133	4.2632
Barhl1	0	0	0.0295646	0.109331	0.185283	0.142839	0	0.0308195	0	0.029551	0.0404009	0.228462	0.0624038	0.0914814	0.20118	0.0524408	0.0584002	0.0304673	0.202297	0	0.263806
Ntng2	4.23473	4.84064	5.2372	1.12352	2.14581	2.20178	3.82802	4.46411	3.03589	4.74312	5.06115	5.58987	3.66446	4.25279	4.17415	5.13236	5.05831	4.47273	4.21431	5.2571	4.29235
Rapgef1	49.897	46.498	62.7978	124.656	137.946	115.107	68.3018	76.7078	63.3347	65.9254	71.4591	78.0226	170.102	145.458	158.951	68.8242	55.2607	59.2215	142.636	146.108	127.899
Trub2	5.33143	5.04921	5.66647	4.14026	4.67767	4.70267	5.52467	5.03046	5.18132	5.09748	5.57025	6.31595	5.32438	5.65603	4.8012	4.86339	4.65782	4.67159	4.52055	5.24867	4.46497
Cercam	3.15259	2.72182	3.78804	1.16736	1.71098	3.42123	2.09226	3.77094	1.38604	6.13994	8.20772	6.63052	5.47449	8.60616	11.4253	2.63316	3.80874	2.74314	3.06902	3.38201	3.84446
Sptan1	37.0548	34.0581	42.839	32.595	37.8209	43.6307	39.0396	42.7013	33.2355	36.6638	39.5794	37.1788	38.9964	41.8927	45.1799	46.1432	58.3627	32.9912	56.0032	45.7486	36.6842
Set	33.7714	28.8316	36.2518	73.429	81.9824	74.3142	37.1922	45.8631	39.795	41.4237	43.9185	45.2804	67.9569	59.466	60.7252	43.4971	35.0764	28.5598	64.5231	68.3684	64.4169
Pkn3	3.26692	2.55988	3.79858	4.96672	5.0446	6.42338	2.10124	3.67697	2.6402	5.53253	5.26503	5.00211	8.07517	8.39564	8.52997	5.7512	4.20732	3.63495	8.67284	8.13571	6.08293
Zer1	4.446	3.86777	5.20374	2.48727	2.73617	3.49186	3.78218	4.67426	3.31482	4.62342	4.33758	4.92393	4.40848	4.08936	4.35199	4.18604	4.60348	3.75748	3.82944	3.41823	2.71123
Tbc1d13	2.84412	3.30759	3.86545	5.33784	7.00175	6.56009	3.47349	4.87113	3.43634	4.47502	4.9145	4.91539	5.52542	7.07808	7.05864	3.81876	4.30106	3.8322	6.45694	5.19098	6.03057
Endog	28.7466	29.2613	26.1744	12.1494	12.0248	13.5117	31.424	26.8325	34.9211	22.2543	22.4107	28.0556	15.5886	14.9548	17.1459	28.3187	33.3605	30.779	26.2227	21.9405	22.1684
Spout1	2.46834	2.27568	2.8383	5.70904	4.52708	4.49378	2.59906	3.3586	1.97971	2.53029	3.35448	2.15944	3.31932	4.4506	3.34078	3.74185	3.22001	1.77869	4.0867	2.97267	4.74868
Kyat1	4.46866	4.95574	5.2531	2.3735	3.01162	3.24405	4.4607	5.68194	4.44489	4.34268	4.31791	5.05785	3.75159	4.0331	4.19277	5.18433	4.95428	3.94819	4.63304	4.21535	4.80191
Gm28035	4.80693	2.06672	3.13278	0.629626	0.540628	1.34906	3.77982	3.49293	2.97349	4.41111	4.72775	6.19502	2.53002	1.09581	2.7435	3.30994	4.7354	2.38623	2.02379	0.346116	0.911541
Phyhd1	18.8523	17.0741	19.5965	3.4547	4.08467	4.98585	15.9837	13.8151	11.9122	18.328	18.5257	18.0837	10.8224	11.2266	12.1226	18.8442	19.6124	11.6422	7.73024	7.12166	5.28264
Nup188	4.58906	3.90439	6.04905	9.62849	10.6078	10.077	5.59107	7.46282	4.88358	5.82438	6.04165	6.5348	10.5034	9.07254	11.5304	6.39838	5.84657	4.93742	10.307	9.70686	9.40864
Sh3glb2	3.42383	3.65862	5.84483	2.16679	2.53871	3.425	4.3571	4.52444	3.28072	5.46616	4.74483	3.73723	5.67992	5.64055	7.36383	5.00405	6.34433	3.81673	6.25076	4.19097	4.7119
Crat	83.1809	78.8626	87.723	42.3134	45.5228	42.9882	86.8412	83.8072	74.7159	74.0398	76.7452	92.3698	65.354	59.7049	59.285	85.7245	85.0965	75.2756	69.4754	62.779	59.6053
Ier5l	2.23321	2.846	3.09817	8.23481	6.06763	5.61319	3.70264	3.85766	3.05842	2.83868	2.05807	2.85015	3.26974	4.72674	4.15789	5.1138	2.33748	2.39457	9.37988	6.77928	7.82318
Asb6	1.34397	1.52778	1.82546	2.90433	3.05961	2.94839	1.36986	2.03571	1.70625	2.16409	1.8274	2.34324	3.18105	3.28401	3.8132	2.44728	2.34803	1.96869	3.36131	2.72386	3.1725
Tor1b	5.89384	5.24885	7.06526	9.57743	10.1641	10.7589	6.87673	6.66477	6.84012	5.30734	6.60441	6.98613	9.8353	9.08678	9.61545	6.53516	7.68453	5.69524	9.385	9.05933	8.21887
Ncs1	2.78144	1.83412	2.90299	7.06515	7.85264	7.25252	2.77551	4.8109	2.81326	3.59607	3.49234	3.97166	6.96547	5.98846	7.56397	5.8534	1.76443	2.27568	7.51868	7.53438	6.44821
Hmcn2	14.9634	14.336	21.2971	6.3152	7.02239	11.4868	18.542	18.3374	15.9783	14.395	14.6939	16.731	13.2054	13.7689	12.7472	19.8181	19.0978	16.7955	18.3606	14.0907	13.2752
Ass1	4.07058	4.23303	4.35209	8.31236	9.29141	9.87792	3.65228	6.48115	3.56109	4.78031	5.62048	5.27958	5.35021	5.25345	5.7277	5.17467	5.8572	4.33711	9.91087	9.78299	9.60177
Fubp3	3.04136	2.89008	3.77611	4.94087	6.29345	6.505	2.95185	4.40961	3.49195	3.11437	4.17324	4.10024	4.61676	5.55486	5.72882	4.00778	3.95373	3.18967	6.55536	6.84263	5.86889
Exosc2	1.9917	2.1774	2.91823	7.16982	8.43452	7.48413	3.05284	4.00055	2.90897	2.79701	3.38693	4.10414	5.90653	5.62818	6.20215	4.39627	2.96121	2.34819	5.43164	6.0949	6.95574
Abl1	6.92383	6.39121	9.16948	6.19456	6.58266	7.56396	8.47053	9.28883	7.96931	7.80192	6.40803	6.01195	6.32543	7.60926	8.25171	7.36407	6.22445	5.15051	8.41824	6.46391	6.07429
Fibcd1	0.151337	0.118177	0.315901	0	0.0761452	0.0293509	0.261371	0.227984	0.123368	0.0971557	0.132827	0.268257	0.153875	0.150383	0.231498	0.172411	0.192004	0.025042	0.0950141	0.123497	0.162623
Gm13441	0.41039	0.4807	0.98844	0.0913821	0.103244	0.119389	0.425265	0	0.0836363	0.0987986	0.40522	0.218235	0	0	0.269043	0.788968	0.292876	0	0.0966207	0	0
Lamc3	1.47554	1.30893	2.0281	0.122663	0.138585	0.549452	2.14064	1.16576	1.09058	1.13673	2.27932	1.9878	1.12021	1.17299	1.88308	1.76506	4.15594	0.937578	0.981975	0.963284	0.486245
Aif1l	1.0105	1.0583	0.801735	2.38246	2.12346	3.52766	1.69389	4.02958	1.6475	0.486544	0.665182	0.916672	1.51095	0.974599	0.935245	1.21894	0.79185	1.41637	1.51142	2.14642	2.81047
Plpp7	17.1274	16.0494	20.7787	9.09142	8.87875	8.9251	17.7482	18.012	17.2998	14.2163	12.5271	13.2478	13.2515	12.6356	14.4418	16.5067	14.9255	14.3136	14.8262	13.9766	12.1458
Prrc2b	22.2388	22.5042	32.8348	20.31	26.105	27.7481	28.9879	29.7616	21.477	28.4137	27.5971	28.1673	31.2452	30.7846	32.2418	29.7389	26.4968	21.868	31.6854	26.4922	22.5137
Pomt1	1.52536	1.25504	1.46956	2.53498	2.69555	3.46343	2.17821	1.94294	1.97134	2.11376	1.95921	1.78057	3.13971	3.18861	3.04877	1.78015	1.91165	1.38515	3.50366	2.75516	2.55862
Dnm1	4.42899	3.82934	6.35645	2.68412	3.35415	5.26012	4.92073	4.92956	3.70352	5.91384	6.1916	6.07016	5.06036	6.60159	9.3692	4.75963	4.75744	4.14791	6.21347	3.91232	4.48942
Lcn2	0.411172	0.128431	0.484159	1.13937	1.05739	2.17968	0.0946835	2.06472	0.558638	1.5398	1.56382	1.36049	3.99486	3.47293	4.07329	0.975892	5.78174	0.725732	4.64664	2.79611	2.99466
St6galnac4	4.71423	4.86793	5.27201	13.0248	11.4598	11.4448	5.4215	7.31532	5.33497	5.16277	6.4255	7.07832	13.8347	15.4864	15.5618	6.90291	4.6089	4.64372	14.9031	13.6003	14.065
St6galnac6	5.27617	4.75753	5.32292	4.07873	4.40781	5.01022	5.02899	7.42346	6.61392	6.23118	6.48755	7.41137	8.35064	7.08534	7.44001	6.82604	6.20455	5.88079	6.35165	5.87955	6.57893
Ak1	318.741	272.653	306.1	111.55	126.402	123.636	266.17	279.13	274.639	277.21	266.066	290.287	178.372	177.928	149.365	323.164	289.705	260.34	206.208	223.448	236.336
Fpgs	0.977078	1.24046	1.91303	4.18291	3.29858	3.85109	1.24112	1.77265	1.2333	2.85305	2.90468	2.41355	3.78157	3.85235	5.20707	2.66614	1.76948	1.59593	4.39302	3.08646	4.40299
Sh2d3c	4.60283	3.69084	4.7433	3.50818	3.38745	4.63666	6.8816	4.69165	3.77084	2.77852	2.65304	2.65468	3.53912	3.03783	4.05339	4.10893	6.47159	3.86503	5.08949	3.3917	4.03561
Tor2a	2.23952	2.02493	2.19544	4.79429	4.58632	4.84633	2.48355	2.99889	2.75446	2.19443	2.01733	2.71613	3.67528	4.33367	4.63636	2.92065	2.72916	2.06743	4.73613	3.89554	4.09532
Ptrh1	0.527903	0.593612	1.1189	4.60791	3.08112	3.80866	0.547037	2.01467	1.03282	1.22005	1.80701	1.45977	2.36172	3.14744	2.76866	3.15742	2.00928	0.524118	3.48005	2.4555	2.83635
Fam129b	6.48929	6.24911	7.58628	22.6628	19.8228	16.6548	6.64476	11.7207	5.98	10.1763	11.1098	10.5025	13.9264	14.0309	15.2346	19.5489	13.0086	7.84337	27.1987	18.3355	23.7586
Rpl12	44.5963	46.0652	50.2486	152.863	161.678	147.818	56.4631	68.738	70.2382	35.7608	40.5595	42.3295	95.1584	81.2664	83.7572	55.1794	51.4672	47.8147	111.787	113.866	123.688
Slc2a8	2.50198	3.11435	3.45378	1.89587	1.7286	2.56383	2.2444	2.8503	2.80063	2.51722	2.75315	2.81984	2.43003	2.78307	2.69295	2.99929	3.12693	2.03914	2.98925	2.55977	2.48793
Zbtb34	2.05046	1.81938	2.60479	3.86273	3.70676	3.48404	2.55726	3.13449	2.41112	2.14927	2.00671	2.35445	3.80069	3.21857	3.47361	2.32565	2.57267	1.9637	4.03291	2.82085	3.13932
Gapvd1	7.70421	6.78729	8.98865	12.1463	12.7584	12.5088	10.0328	10.5765	8.80243	9.37007	9.80743	9.85837	16.0369	13.0025	13.633	10.0348	8.91246	7.63693	13.5739	12.965	11.6033
Hspa5	71.6906	54.9642	78.4589	295.141	329.487	219.902	82.1291	111.044	88.0548	150.242	176.083	170.696	380.08	376.663	414.408	146.552	95.6107	118.918	273.046	394.961	329.493
Psmd5	5.08517	3.86707	4.63533	18.2913	18.6777	19.1406	6.52605	6.93383	6.8558	4.42602	5.71633	5.1171	15.75	12.0691	14.1555	5.53146	5.45287	5.59241	14.2194	17.3809	12.3579
Gsn	393.512	331.575	634.956	196.801	158.175	217.672	410.804	377.48	342.818	526.139	465.351	364.181	413.658	487.93	523.472	665.555	806.275	333.785	594.972	285.609	303.591
Stom	27.3833	30.1483	31.8539	16.9521	22.3518	20.7665	26.531	29.2041	24.4305	24.3692	31.0285	37.8245	22.8429	24.8308	32.4024	33.6835	41.8675	34.4677	33.9318	24.3349	28.3322
Ggta1	7.43077	6.5577	7.2815	6.57314	6.45324	7.49201	5.24767	6.87495	5.22769	7.30266	8.71077	8.93145	7.81412	11.0379	9.87638	9.06708	12.5431	5.78577	10.4729	8.53502	7.90288
Ttll11	0.774275	0.753448	1.23368	4.7744	5.03451	4.29705	0.987494	1.58513	1.43229	1.49121	1.2546	1.61528	3.51238	4.52758	4.29506	1.29769	1.4735	1.53745	4.23479	5.86882	5.3121
Ndufa8	174.81	166.546	175.253	98.9244	99.7201	96.8512	159.657	166.337	157.82	149.305	176.455	180.294	110.664	118.871	122.814	179.927	174.682	156.837	150.077	144.81	168.703
Lhx6	0.748182	0.88805	1.00913	1.62156	2.00772	2.0605	0.646084	1.42767	0.894535	1.53702	1.31334	1.35274	1.97789	2.52778	2.97566	1.49164	1.32892	0.866621	3.21766	1.22109	0.643182
Ptgs1	2.77679	2.60202	4.2506	1.62135	1.61447	2.26187	3.38898	4.02819	2.99299	1.99062	2.03097	2.3626	3.38802	1.97748	3.64081	2.00352	2.96516	1.4397	2.78936	1.47288	1.42563
Strbp	2.33025	1.86992	3.16904	1.17536	1.39918	1.99252	2.61482	2.82515	2.79691	3.6201	3.83905	3.65588	3.79615	3.58847	3.64613	2.15055	2.54808	1.95564	2.26118	2.76569	2.01982
Lhx2	0.245505	0.204492	0.499328	0.0485929	0.0274502	0.285685	0.395739	0.0821876	0.133422	0.656708	0.538694	0.116047	0.0554716	0.325276	0.536494	0.442846	0.467215	0.270828	0.282582	0.267123	0.117251
Nek6	1.33099	1.16337	1.78875	4.13428	3.62418	3.82651	1.44877	1.76358	1.56825	2.54187	2.65053	2.42669	3.70739	3.45098	3.87157	3.66022	2.12855	1.4547	5.32981	3.9019	4.35084
Olfml2a	4.53216	4.99163	6.89098	1.85575	3.47997	3.64925	6.16546	4.01239	4.21986	5.06761	6.41921	6.39644	3.93114	4.83442	5.97055	5.04703	4.8848	4.79823	5.44138	5.46877	4.38544
Rpl35	36.1143	38.818	38.8864	76.89	83.4694	73.0379	48.5302	46.9375	48.4107	31.8945	35.0872	32.7609	46.3417	42.7473	46.3387	38.9431	44.7469	36.0471	70.2944	81.084	77.9263
Kynu	0	0	0	0.0867899	0.0588332	0.113389	0.0201947	0.0782892	0	0.0187667	0.0256571	0	0	0.0580964	0.0255523	0.0166516	0.0185439	0.0193486	0	0.0238549	0
Arhgap15	0.407691	0.165547	0.288035	0.617311	0.902568	1.04371	0.478797	0.818893	0.409892	0.183211	0.232587	0.404692	0.276351	0.384864	0.392001	0.278677	0.219829	0.364291	0.601507	0.515673	0.788569
Zeb2	5.51036	4.76375	7.38712	11.2504	12.7228	14.1041	5.83463	9.16717	6.65715	8.00868	6.28942	7.02369	11.5966	10.372	11.0147	9.46787	7.05589	5.77513	16.9602	10.9965	12.5529
Mbd5	2.56368	2.0763	2.75805	2.03878	2.29728	2.54288	3.04245	2.77702	2.52279	2.25127	2.37066	2.54483	2.9294	2.42924	2.52905	2.10706	2.08514	1.9817	2.64427	2.45818	2.50562
Kif5c	0.285239	0.188673	0.371793	0.55295	0.776683	0.722418	0.295578	0.33702	0.273557	0.452409	0.463886	0.553195	0.341202	0.625236	0.197996	0.372746	0.303347	0.21656	0.36343	0.616147	0.757261
Lypd6	0.803392	0.451696	0.68112	0.0572455	0.032338	0.373951	0.699309	0.322741	0.366753	0.340403	0.592308	0.717734	0.130698	0.718493	0.758429	0.5217	0.917348	0.638105	0.272373	0.354024	0.207193
Gm13490	0.34821	0.326294	0.383395	0.132919	0.0500575	0.0578855	0.412378	0.299751	0.0811019	0.191609	0.26196	0.423243	0.708098	0.370729	0.326113	0.425033	0.189334	0.345713	0.187386	0.12178	0.106908
Tnfaip6	2.10235	1.31335	1.89041	6.24177	3.80806	3.66964	2.39641	2.88558	4.28453	3.30669	3.9672	4.91909	3.27766	3.86482	3.21593	5.56861	2.13383	2.15685	11.5493	4.88947	5.42191
Rif1	4.55339	3.44544	4.72679	6.5093	6.50654	8.12012	5.4144	5.75055	4.45425	4.70269	5.23037	5.4602	7.98631	6.75308	7.20904	4.70761	4.13775	4.32861	6.61445	6.8277	6.97247
A430018G15Rik	0.419733	0.458868	0.53917	0.0623084	0.140792	0	0.579929	0.351284	0.285135	0.471557	0.276297	0.595209	0.569029	0.417087	0.458614	0.0597727	0.266261	0.138908	0.658803	0.513779	0.526207
Cacnb4	0.414465	0.375851	0.54099	0.0595416	0.0403621	0.295602	0.277089	0.322258	0.326968	0.29612	0.545658	0.341267	0.57095	0.677562	0.683669	0.251321	0.330769	0.185836	0.201456	0.294579	0.272971
Stam2	2.99236	2.26191	4.53573	5.0462	4.89822	6.38384	3.57627	3.30577	3.20366	3.7076	4.07086	3.37346	5.9228	5.08466	5.02202	3.80108	3.58765	3.06993	5.7488	5.68959	5.31631
Fmnl2	3.1185	2.40106	4.07605	5.9975	5.25689	5.96339	3.68436	4.70787	3.07651	3.57686	3.71336	3.04205	4.07962	4.73708	4.94829	5.49885	4.72511	3.03698	5.49955	4.08469	4.84517
Prpf40a	6.15326	4.97141	6.8113	9.86919	11.8075	12.0672	6.88687	8.03254	7.70625	6.32266	6.33596	6.32492	10.6255	8.38603	8.62379	7.18633	6.80364	5.47206	10.4026	11.5855	11.7098
Galnt13	0.122749	0.0862676	0.0147823	0	0	0	0.0476994	0.0308195	0.012508	0.0738776	0.202004	0.0815935	0	0.0228703	0.0402359	0.0131102	0.0146001	0.0914018	0.0288996	0.0375631	0
Kcnj3	0.18383	0.0215324	0.0664141	0	0	0	0.0476231	0.069233	0.018732	0.177023	0.0605045	0.0733168	0.0934561	0.0342507	0	0.117803	0.0218651	0.11407	0	0	0.0740769
Cytip	0.17769	0.166506	0.205427	1.58266	1.39471	1.36469	0.497151	0.571056	0.535947	0.307998	0.350902	0.377963	0.93948	0.397281	0.489256	0.501021	0.371972	0.282265	1.50605	0.891762	2.21491
Acvr1c	0.644823	0.471306	2.29856	0.0574334	0.155732	0.405192	0.561284	0.803024	0.683348	3.31586	1.20548	1.34417	3.80269	2.38361	4.61624	1.53167	2.90834	0.717024	2.75696	0.820875	0.900783
Upp2	0.237867	0.302501	0.163689	0.0453995	0.102585	0.118627	0.123244	0.153573	0.166205	0.130891	0.268423	0.198772	0.0691016	0.329225	0.423267	0.275829	0.129337	0.25303	0.176008	0.103987	0.182575
Pkp4	15.8953	16.3509	19.3394	10.9596	11.2411	10.7755	10.9882	20.7929	17.2883	10.1101	10.8089	10.7864	6.91734	8.29395	8.89262	17.7259	29.8103	14.051	17.2434	11.1549	8.50647
Tanc1	3.96431	4.47008	5.17424	3.03281	3.21956	3.35934	3.90345	4.11354	3.70769	4.50657	4.40704	4.87228	4.18131	3.94748	4.97137	5.16521	6.04958	4.05837	5.01139	4.34918	3.76501
Baz2b	4.04347	3.36798	4.45299	3.02547	3.23323	3.77053	4.73319	4.0062	3.41828	3.61188	3.81777	3.54025	3.696	3.98754	4.3734	3.25133	3.34229	3.38595	4.10281	3.25798	3.42334
Itgb6	14.6106	11.6224	14.9366	25.5015	25.9967	29.16	20.4314	16.129	15.647	10.2074	13.6223	11.6857	23.8855	16.9801	15.5111	13.7221	10.8558	12.4312	29.8836	32.3443	23.5412
Rbms1	12.5242	10.3408	14.2387	24.2995	23.6638	22.7017	16.8126	16.2724	13.4581	14.9702	19.8036	16.2775	26.3144	22.8453	23.5696	24.3021	18.0842	12.7822	33.1363	27.4714	29.8104
Gm13582	0	0.0845888	0.260904	0	0	0	0.0467711	0.0906591	0.0735874	0.173856	0.059422	0.0480034	0	0.0672758	0.0591794	0.192826	0.0429478	0.134435	0.127518	0	0
Psmd14	16.7427	14.8129	18.5457	45.7973	50.8011	47.6689	18.8468	23.2591	21.7545	20.6241	24.7278	23.0945	36.3802	33.7599	32.4271	21.7489	20.3792	15.357	36.0169	41.8206	37.7179
Gca	2.03883	1.31759	1.38851	1.00191	0.88434	1.30897	1.60276	1.90639	1.26085	0.710863	0.879303	0.822493	1.35818	0.838333	1.10616	1.29152	1.20415	0.802704	0.728298	1.37691	1.05766
Fign	0.408702	0.315394	0.405331	0.171306	0.241927	0.251784	0.336321	0.277666	0.254777	0.463022	0.284861	0.473028	0.44	0.537518	0.6462	0.328669	0.491838	0.369969	0.350932	0.36785	0.297093
Grb14	4.15291	3.34452	3.56713	0.564496	1.19162	0.737503	4.04419	2.88103	3.99722	4.12762	4.96242	5.42789	1.49231	1.16841	1.85878	5.40098	3.04705	4.98419	1.8534	2.14361	1.05741
Cobll1	6.44994	5.23633	7.36266	5.07954	6.46165	6.77005	5.43332	7.61745	6.54605	8.1616	7.20554	8.18901	11.2466	9.22849	10.5099	9.34059	7.01217	6.61763	12.4054	9.28424	8.75244
Slc38a11	0.832372	0.46799	0.721728	0.222415	0.390887	0.613447	0.690034	0.863823	0.927339	0.400776	0.803621	0.413125	0.338532	0.53763	0.436549	0.450433	0.422418	0.743764	0.418071	0.373587	0.447223
Scn3a	0.365494	0.2794	0.389188	1.04515	0.948525	1.58932	0.468443	0.801754	0.501805	0.277864	0.22793	0.358032	0.586773	0.516111	0.466609	0.452001	0.30202	0.362873	0.778984	1.03605	0.57879
Scn2a	0.960226	1.06047	1.22245	3.90975	2.63424	4.07045	2.93771	1.768	2.05942	0.803583	1.24912	1.2644	3.04521	1.78907	2.44308	0.752082	0.978954	1.72509	3.12195	2.11288	1.5109
Xirp2	396.335	341.468	439.546	2113.03	2859.28	1755.26	461.06	736.417	629.361	377.277	473.586	372.442	1318.95	756.429	874.693	503.166	407.493	396.692	870.567	1628.46	1242.18
Stk39	2.34589	2.01694	2.74936	4.11428	4.13725	3.88367	2.43092	2.89034	2.14892	2.65494	3.88444	2.57213	2.99998	3.53269	3.10754	2.74832	2.62341	2.20902	3.9174	3.73001	3.87221
Cers6	1.14472	1.1997	1.77035	4.76253	3.57704	4.48696	1.63884	2.67747	1.26468	2.20466	2.57787	1.87425	3.0323	2.69408	2.58709	3.65497	3.71202	1.40568	5.46109	3.5952	3.81974
Nostrin	0.571242	0.951624	0.550343	1.46986	1.85226	2.95437	1.6443	1.1474	0.983081	0.672333	1.08631	0.945067	1.93607	1.51371	1.9973	1.24734	0.966325	0.567147	2.7496	3.03002	2.45537
Spc25	0	0.10567	0.144855	0.73656	1.0213	0.918561	0.116854	0.302008	0.214495	0.0723944	0.148462	0.119933	0.305755	0.28014	0.0985704	0.25694	0.178837	0.186598	0.389393	0.184045	0.444315
Klhl41	411.055	354.68	432.035	937.312	1094.07	903.395	528.527	583.238	514.239	418.878	584.774	542.099	1201.47	907.071	883.271	574.383	483.474	439.91	711.077	932.421	748.335
Fastkd1	5.13895	4.37425	6.25279	2.99067	3.64671	4.78877	4.13712	6.92943	5.62457	6.03304	6.03784	7.68657	8.24363	7.14103	8.40235	5.52801	4.94835	5.10211	5.36018	5.36313	6.51222
Klhl23	9.85436	6.29289	8.81404	3.48918	4.28487	5.23808	7.05983	8.57723	9.40178	8.69283	8.2967	9.23844	4.99743	5.22252	5.13635	9.81286	9.07581	8.84157	4.72035	6.28433	5.41228
Ssb	25.0763	22.9782	28.0073	44.7197	49.5195	48.9999	26.3877	33.2077	30.6177	21.9574	25.4178	21.8315	34.2967	27.2888	29.6057	30.8594	28.5594	25.172	41.7974	44.4127	45.5466
Gorasp2	15.814	14.2769	19.4691	29.5869	33.2819	28.7303	17.0163	18.9018	17.1571	20.2118	23.1034	20.4779	38.2726	33.8705	37.0344	20.9722	17.6335	14.897	31.3102	28.0982	27.9909
Cybrd1	1.21203	1.304	1.51367	0.0199914	0.0903454	0.49625	1.2327	0.518459	0.347641	1.62104	1.83208	1.67099	1.18671	2.37532	2.38375	0.594513	1.55908	0.802227	1.1837	1.40118	0.651208
Slc25a12	54.5797	45.9444	54.9417	32.2442	33.1282	42.9051	55.8815	61.3388	59.6475	51.1285	52.216	61.5547	53.935	46.3938	46.8667	57.1502	51.4221	48.7113	55.2583	53.1834	52.564
Hat1	6.26989	6.92582	6.72057	12.1306	15.2929	15.1236	8.26128	10.0917	9.24069	6.55754	8.80119	8.92055	9.37257	8.35528	6.20645	7.48594	6.5982	7.25556	12.9433	12.4524	12.3148
Metap1d	7.23705	4.95004	6.59059	3.50527	3.72105	5.22501	6.13086	5.80927	5.29669	6.12974	7.19803	7.27558	4.83399	4.56681	5.33319	5.12291	4.29767	4.72018	4.27832	4.46163	4.4844
Itga6	9.29459	9.21973	10.1698	28.7976	30.9989	25.9888	15.3416	11.8683	11.0947	9.44911	9.78933	11.7352	27.0823	22.1268	22.3713	15.94	10.752	11.8118	33.0494	28.5079	29.0643
Pdk1	26.8506	25.2328	26.2541	13.8855	12.8355	14.054	30.2342	27.3375	28.7574	22.2071	29.2857	30.3591	19.109	16.2338	16.9664	22.7052	20.4043	22.345	18.5114	24.3625	19.0366
Rapgef4	1.39989	1.68177	2.90483	1.37474	1.24616	1.60811	2.60369	1.80246	1.8288	2.21219	3.82777	2.59594	2.29928	2.4076	2.70615	2.60692	2.78363	2.86879	2.82259	3.18544	1.96714
Zak	81.7344	73.191	95.2192	138.382	141.957	129.853	94.5945	101.863	91.9268	96.2414	107.374	115.374	147.433	101.325	111.012	86.2596	78.0086	78.0264	103.082	125.838	113.204
Cdca7	0.0748494	0.315623	0.252389	1.66668	0.97917	1.13229	0.232687	0.263101	0.33559	0.324351	0.344896	0.477635	1.06546	0.948312	0.392558	0.831404	0.249277	0.185782	0.810625	1.55754	1.32712
Sp3os	2.01514	2.0142	2.58856	1.07692	1.35189	1.09431	1.39212	2.15874	1.97127	3.10484	1.41494	1.71456	1.63915	1.40171	2.28988	3.32884	2.55665	2.53422	2.90989	0.986664	2.02106
Ola1	8.51389	6.24368	9.40198	11.0301	13.6471	13.7841	7.9507	9.49687	8.64125	8.39308	9.17087	8.76861	10.8807	9.22932	9.17754	9.5461	7.94118	6.94938	11.9477	11.0394	12.4757
Cir1	6.71434	5.58081	5.88396	2.9395	4.61893	4.59082	5.69982	6.51467	4.73129	3.61642	4.49474	3.91344	3.6256	4.57993	4.57586	3.79224	5.9197	4.85842	3.71533	4.6898	3.87249
Scrn3	9.55685	8.06914	10.478	4.14524	4.88365	4.51788	8.71692	8.69819	8.1964	8.36417	9.50197	8.68189	6.17441	4.74829	5.31895	7.67663	9.4726	6.94328	5.53132	6.51929	5.96382
Gpr155	3.39102	2.63958	2.90396	1.61404	1.80549	1.89993	2.95616	2.99118	2.92521	2.8508	2.03142	1.94637	1.97022	1.28367	1.76435	2.25354	2.01454	1.79914	1.84174	1.88873	1.27247
Chrna1	7.78674	5.17166	5.44873	3.01757	5.16887	6.45408	7.87079	11.3051	7.55038	3.55188	4.78404	4.85271	3.16693	2.44347	3.25992	5.39266	3.01575	5.53371	3.96246	4.01324	4.13968
Gm10822	0.103305	0.0968031	0.497629	0	0	0.120212	0.107049	0.10375	0	0.0994799	0.0680024	0.0549349	0.525187	0.307961	0.203174	0.0441339	0	0.0512822	0.0486435	0.126452	0
Atp5g3	171.756	160.534	172.989	102.575	100.684	90.4706	138.525	150.479	142.97	211.111	232.634	271.845	166.815	151.837	140.552	193.279	183.457	153.669	135.62	142.447	154.867
Hoxd9	2.749	2.15541	3.18892	1.39914	1.86303	2.21965	2.38355	2.31009	2.19522	3.9438	3.10213	2.38669	1.93945	3.0104	3.97217	2.25298	4.05712	2.45079	3.01153	2.4722	1.14543
E030042O20Rik	1.00771	0.944288	0.889943	0.224389	0.253515	0.488599	0.870199	0.590364	0.821476	0.808667	0.88446	0.982438	0.512306	0.876189	0.770742	1.00453	0.87897	0.917114	1.81893	0.822335	0.63167
Agps	6.53801	4.92267	6.60519	10.9329	12.3008	12.3298	7.93491	8.27797	7.89088	6.45516	7.05013	7.41345	10.4241	9.36599	9.10606	7.19484	7.0684	5.84708	11.1164	11.8331	10.3197
Ttc30b	2.84589	3.24115	3.88067	1.63787	1.93858	2.29269	3.40274	3.38581	3.67621	2.23457	3.28558	3.213	1.33551	2.15359	3.04254	3.17983	3.41621	4.82506	2.43271	2.09013	2.11716
Rbm45	6.88192	5.08803	6.44767	13.0465	12.5798	10.5797	6.21541	9.82837	7.15412	6.07991	6.89912	8.72939	11.812	11.1048	11.424	8.41566	7.74995	7.33406	11.4161	9.50587	9.97326
Osbpl6	3.03663	1.91932	2.31749	1.08187	0.886769	1.19173	3.06032	2.69092	2.38806	2.86686	1.5521	1.76045	1.54983	1.22474	1.17103	1.95359	1.38241	1.38329	1.58127	1.58885	1.38201
Prkra	3.54538	2.99001	4.15574	1.63154	2.55686	3.91935	3.42896	3.85737	2.84199	2.78819	2.56719	3.26792	3.12419	1.93766	3.09904	2.42345	2.8113	2.11198	3.2832	2.82085	2.28587
Fkbp7	4.68038	5.06636	6.37501	4.3125	3.89781	5.54029	6.02072	6.40246	4.86792	6.83832	6.4806	6.60847	6.89215	6.25461	6.55994	5.37809	8.36961	4.9673	6.23162	6.22296	7.63084
Gm13943	4.19244	2.61905	3.70247	0.622357	1.05471	1.6262	1.44813	3.15787	2.56322	6.72867	3.67966	2.601	0	0.52075	0.916159	2.98515	1.66219	4.85611	0.658035	2.13825	1.12627
Zfp385b	1.04926	1.2973	1.23551	0.934558	0.777234	0.644407	1.61583	1.27331	0.938501	1.12267	1.93777	1.45691	0.948313	1.15125	1.60503	0.846718	0.887473	0.925986	1.41358	1.32003	1.47202
Itga4	1.16593	0.538241	1.00765	2.02351	2.3638	3.28214	1.06605	1.67894	1.12517	1.42822	1.13996	1.44062	1.65619	1.41841	1.1915	1.23062	1.00338	0.791576	2.14758	2.2457	3.07693
Frzb	2.25822	1.90795	1.81895	0.626491	0.335279	0.73234	1.64956	1.11538	1.05624	1.21208	1.07224	1.06306	0.45169	0.441439	0.339774	1.48667	1.79652	1.32317	0.592679	0.634407	0.51715
Nckap1	28.5583	24.2725	30.1881	47.8412	55.5329	53.7952	32.145	33.7969	32.2148	31.3598	35.564	36.0986	51.6435	43.8987	47.8264	37.9324	34.5249	25.6692	53.8803	55.5827	44.5923
Nup35	1.74446	2.60212	2.64101	5.6443	5.01557	5.46848	3.65228	2.7531	2.64098	2.70836	3.28092	2.72618	7.45684	4.77586	5.46143	3.13316	2.84558	2.50957	5.90081	4.44497	3.86388
Zc3h15	19.8506	16.3465	19.4141	36.1649	38.7838	35.299	21.5051	23.8197	21.3308	20.8947	25.0026	21.7975	33.9886	24.7208	27.8863	20.1918	18.9703	15.741	28.6482	31.9244	30.3804
Tfpi	0.833551	0.883862	0.655124	2.07099	1.65553	1.88889	0.863763	1.36586	1.18019	0.781563	0.808609	0.699885	1.56124	1.47131	1.66814	0.918385	0.939262	0.544457	1.77656	1.55733	1.62642
Med19	4.8888	4.90833	5.27066	10.9378	10.6591	9.75243	6.15157	5.37746	5.45606	5.15614	7.35575	6.56124	9.34981	9.4557	9.00452	6.56414	6.14712	4.79597	8.76954	8.40637	8.25532
Zdhhc5	28.0887	26.7435	33.0314	44.707	47.8101	48.1306	33.8062	39.7033	34.2012	34.8911	39.0741	42.2978	60.6441	53.7232	53.8577	41.7718	33.8442	28.8774	55.4315	59.871	55.3404
Ypel4	0.550117	0.601409	0.883319	0.204159	0.230659	0.160038	0.475047	0.552487	0.261596	1.32437	1.08637	1.17015	0.559342	1.29829	1.14204	0.979252	0.785186	0.455144	0.518071	0.505033	0.394095
Serping1	42.3155	38.5897	53.9262	32.5482	32.1051	40.0646	42.7277	41.4625	36.3439	48.144	61.8169	53.6656	42.5535	57.9258	50.1436	46.0647	57.0868	36.4344	63.1977	42.9642	46.6897
Smtnl1	107.925	106.17	111.844	56.6098	47.7287	34.1291	105.984	116.66	96.9106	95.738	120.586	145.47	73.3413	60.5534	67.3632	107.623	90.4571	103.706	48.5121	84.8785	54.6232
Slc43a1	1.3627	1.3948	1.29265	0.821607	1.03374	1.43935	1.1514	1.66334	0.871597	1.37281	1.24203	0.93647	1.3216	1.68743	1.67677	0.84191	1.95497	0.77013	1.53998	0.590226	1.35168
Slc43a3	18.4153	17.1808	22.4744	8.17722	9.31968	10.6209	17.0243	19.9235	15.6247	8.53067	11.168	9.59294	12.0642	8.88285	10.9112	11.3997	25.4414	9.27491	12.3875	8.01767	6.49044
Ssrp1	11.6082	9.31507	11.9868	20.6785	20.4584	22.0532	11.2315	15.4262	10.3255	10.7769	12.6229	12.0048	17.8021	15.8686	17.7429	14.8777	12.4492	10.1242	21.5318	17.8596	19.2966
Lrrc55	0.440566	0.522927	0.311262	0.0523207	0.029556	0	0.152178	0.0294975	0.263372	0.282835	0.696024	0.62475	0.0597271	0.525345	0.385101	0.200766	0.0838429	0.320765	0.0829802	0.251664	0.0631228
Ptprj	3.90264	3.46878	4.3819	10.2619	10.5977	10.1513	5.93232	7.92535	3.95334	3.84103	5.40241	4.89836	7.41097	5.53902	6.86653	5.59029	7.86389	3.604	11.2421	8.65843	10.3763
Nup160	2.89976	2.37118	3.13629	4.9828	5.8911	6.08018	3.69938	3.65405	3.37852	3.14802	3.20537	3.2295	5.11795	4.32221	4.16073	3.14383	2.75923	2.48515	5.38438	5.47491	4.21837
C1qtnf4	3.99446	4.26534	5.99623	1.40658	1.49567	1.51337	5.29438	5.03791	6.2853	4.38329	3.79126	5.03868	2.07795	3.60004	3.53218	5.07984	4.86159	3.41245	3.49932	3.07013	3.69342
Ndufs3	85.7764	78.367	81.5782	52.9261	52.9305	53.3968	74.6318	78.7414	69.4306	74.7589	82.9391	93.8605	77.0891	63.9676	58.0728	85.7956	84.3418	73.5808	70.002	61.2194	71.5982
Celf1	13.8052	12.0987	16.8131	24.2256	27.9412	26.1689	15.4817	20.0061	15.9959	19.8248	21.201	21.4729	31.1605	26.7524	27.1604	18.0511	16.2683	14.1147	24.6924	27.2319	23.4488
Slc39a13	3.42101	2.85976	4.00719	5.30493	7.35568	7.24582	4.05508	4.44917	3.31041	5.54587	7.35526	5.99421	6.75656	9.09778	9.1646	5.76197	4.9648	3.95849	7.81094	6.47711	7.0349
Spi1	0.84484	1.08333	1.49935	7.16842	7.15925	5.43297	1.98131	3.66186	1.23242	0.72792	1.28788	0.945819	2.80308	2.31971	2.27374	1.89964	1.14238	1.14781	7.03499	3.48341	7.50165
Nr1h3	5.1936	3.70585	4.40683	2.88586	2.63713	2.88318	5.03622	4.11535	3.49577	4.77187	3.51287	4.86485	5.23224	4.47431	4.4981	5.98466	7.8889	4.6833	4.4872	3.09115	2.66245
Gm17281	4.04009	4.03612	5.01816	2.17097	2.11677	2.68091	5.12072	5.06349	4.59993	5.17662	4.83539	5.11359	4.20969	3.23492	4.46541	4.42199	3.78076	3.48073	3.36452	3.26964	3.51616
Lrp4	3.799	4.52203	4.79209	1.83919	2.31901	2.62856	4.55144	5.33921	4.4826	3.53749	3.36438	4.33162	2.62153	3.04384	3.02156	3.16802	3.45206	3.78309	2.48182	2.66724	2.47635
F2	0.313018	0.268874	0.753917	0.209101	0.209993	0.273186	0.378425	0.523944	0.425282	0.427023	0.446441	0.388395	0.265223	0.388806	0.307813	0.401182	0.148924	0.336672	0.171957	0.383154	0.280301
Zfp408	1.40524	1.48489	1.49785	2.58314	3.15913	3.51399	1.70403	2.46225	1.48676	2.27454	2.91284	2.3849	3.89121	4.63478	4.86104	2.50356	1.79233	1.57327	3.09726	2.89123	3.91966
Arhgap1	3.70013	3.72992	5.07709	7.63993	8.29311	10.3402	4.00853	5.82747	3.35907	5.10175	5.49873	6.1414	7.63837	8.48171	7.71824	5.62849	5.3079	5.17644	8.84345	7.48003	10.3619
Atg13	16.4607	15.7846	19.4002	10.8005	13.8036	13.3125	14.4987	16.3663	13.4409	19.3385	21.7072	22.0293	18.8567	17.093	17.8056	19.2686	20.649	15.6073	13.3832	12.2572	12.0575
Harbi1	1.41536	1.30618	1.48754	1.22244	0.863196	1.29764	1.84444	1.52914	1.11882	1.77597	1.58104	1.64215	1.56992	2.3334	1.79953	1.31928	1.38758	1.40521	1.63584	1.33874	1.72831
Ambra1	8.94546	7.96056	11.1075	8.47319	9.33665	10.1817	8.7626	9.18057	7.43585	10.3295	10.437	12.6991	12.5386	12.4875	14.1928	9.54999	9.77848	7.34604	11.5028	9.29654	9.886
Dgkz	8.39028	7.96966	10.1088	12.1544	13.6744	14.9454	11.071	12.0734	10.2829	9.27591	12.1532	11.9522	17.9947	13.5316	17.9424	10.0431	9.22032	10.1707	14.0211	11.2528	11.3983
Creb3l1	1.84147	1.59615	3.41515	4.55148	5.46656	5.57142	1.66969	2.21929	1.35103	6.82716	9.69746	8.02983	5.80429	11.9398	9.41641	8.7325	8.3669	3.74796	10.7087	6.70588	7.07421
Phf21a	2.88352	2.5184	3.29047	2.24415	2.56362	3.35544	2.75595	3.09275	2.24791	3.14069	3.07754	2.76901	3.50116	3.73467	4.22122	2.17674	2.93024	2.0429	2.90009	2.15888	2.48185
Pex16	8.91159	7.40176	9.69128	6.91518	6.45404	5.97066	6.64611	8.13634	7.31966	7.67144	6.31062	8.32906	8.51187	6.94343	8.05523	10.3256	10.2784	8.64661	8.96466	8.09861	5.80374
Mapk8ip1	1.9353	1.86185	2.2374	1.33303	1.35026	1.98179	2.2461	1.86589	1.45143	2.33577	2.64981	2.4425	0.944522	2.11541	3.24798	2.05046	2.74999	2.74124	2.23568	2.36893	1.33096
Slc35c1	2.52474	2.22869	3.48993	4.95377	4.89718	5.45011	1.89584	3.93205	2.50557	2.74838	3.46843	3.61916	4.39008	4.96311	4.79759	3.90804	3.69063	3.70547	5.2033	3.94143	6.52699
Tspan18	1.21666	1.18129	1.7088	0.535303	0.708043	0.57996	0.941773	1.66355	1.08741	2.47027	1.83336	1.48106	1.34139	1.24541	1.32616	1.74095	2.35724	1.17883	1.4909	1.25601	1.03961
Cd82	2.95098	2.4663	3.15038	12.8223	13.7242	11.7404	4.00839	6.88859	3.86848	3.68655	3.15006	3.85952	6.73078	7.01393	7.84299	5.07694	3.94634	3.32575	9.76432	7.85894	7.88478
Gm13889	7.48962	5.72752	7.87912	552.687	347.905	185.928	7.58267	31.5573	19.2988	26.1135	58.2554	47.7934	560.725	495.817	455.9	85.5461	23.9193	37.0087	753.732	669.562	585.942
Hsd17b12	5.62577	5.22504	7.86613	17.5599	16.3824	18.1332	6.2424	9.5	7.42699	7.33515	7.79979	6.30097	15.3886	13.5058	11.6845	12.1661	11.0379	6.22801	19.4574	18.465	18.1359
Ttc17	4.53512	4.34968	5.97553	8.04309	7.79852	8.13333	6.05406	6.30953	5.36062	5.54891	5.67211	5.36239	11.0939	9.16547	9.95124	5.37938	5.0134	4.29072	8.49161	7.36359	8.12698
Api5	13.7104	12.1062	15.7743	21.112	22.685	24.5143	15.8193	17.609	17.4956	14.523	15.0302	16.5165	21.6074	19.2962	19.8087	17.5269	17.7124	13.743	26.5186	22.5271	22.9492
Lrrc4c	0.23314	0.291288	0.524091	0.0692181	0.130338	0.15072	0.24159	0.182112	0.337872	0.199562	0.545665	0.358158	0.263388	0.463339	0.339648	0.420541	0.221841	0.462937	0.365931	0.507338	0.278362
B230118H07Rik	6.53792	4.92209	6.67558	4.30521	4.16113	4.77934	6.60117	5.44367	6.53678	6.32274	5.22329	5.8242	6.30665	5.83036	4.17622	5.1804	5.15764	4.88215	4.3152	5.23261	5.34417
Ldlrad3	10.4852	9.39648	13.5711	18.8198	20.5419	20.9065	8.59737	16.1452	12.4562	12.4536	14.5114	11.8498	26.9864	24.5847	22.4086	13.7529	15.4673	10.6866	29.4546	24.354	19.8404
Pamr1	2.12078	2.47019	2.63514	0.547265	0.478684	0.738055	1.9101	1.3934	1.00175	6.92838	9.60266	7.60984	3.82902	7.50394	7.19857	3.14996	3.33819	4.19147	2.10923	1.74682	2.47062
Cd44	4.98718	4.7893	6.54261	33.2048	30.2183	27.5353	6.57905	15.8608	5.76666	12.0574	17.3924	12.4703	27.6917	25.3322	32.3703	26.8065	9.33953	7.55005	35.3915	32.926	43.5569
Pdhx	23.3264	18.3724	24.5588	16.5126	19.1469	19.196	20.7278	23.6106	23.7134	22.5508	26.5351	29.2517	22.3224	21.0432	18.3908	26.731	24.3721	23.0078	23.4895	27.4706	25.5903
Apip	17.1362	13.9242	17.0866	9.92629	9.16473	10.1796	16.3914	13.3589	12.504	15.9247	19.8784	13.5096	12.6717	11.6101	10.8414	13.8227	13.7972	14.9908	12.6395	10.8546	11.4606
Cat	81.4027	76.709	90.1772	58.3301	62.9017	62.1718	78.2227	81.3848	57.8347	75.2088	93.0412	100.525	107.248	95.8368	108.896	84.6397	77.9813	76.0382	78.129	82.2957	71.9991
Abtb2	5.38378	4.46784	6.94766	4.38828	4.93789	5.38643	7.20525	8.18029	6.72086	7.63317	8.89262	10.7334	10.3017	10.0087	10.7318	8.89467	6.72967	8.67853	9.72871	11.332	8.79533
Nat10	3.19601	2.85447	3.01494	6.39012	7.35357	7.67061	3.57059	3.96207	3.02601	4.36004	4.75554	4.21348	8.83487	8.36145	8.64287	4.26687	3.48462	3.38795	8.40245	7.13146	7.76307
Caprin1	15.0569	12.3071	16.7882	26.2162	27.9552	26.3091	17.2917	19.8562	17.1208	16.7805	17.1367	17.3108	24.3472	21.6215	20.9105	20.0593	17.8532	14.0991	29.6738	27.5741	26.8907
Fbxo3	20.516	16.9283	21.4564	11.4595	14.3966	14.9331	22.2033	21.4857	22.7311	15.467	17.8541	18.2976	17.678	15.4997	13.9383	17.2042	15.8821	14.6807	14.284	15.5258	11.9037
Cd59a	14.2266	10.7269	13.3873	5.77579	6.32574	6.85296	13.3023	14.5536	11.8131	12.2979	8.71151	10.6266	8.61179	10.9478	10.6714	10.6292	16.7482	9.13169	10.7805	6.07471	7.32377
Cstf3	1.81412	1.58534	2.47435	4.10307	5.25101	5.07595	3.82312	2.5589	2.90785	2.63024	2.87139	2.90495	5.3471	4.37505	5.13136	2.78661	2.54082	2.99511	4.54944	4.7905	3.72359
Tcp11l1	1.82966	1.97576	1.77951	1.33476	1.54308	2.06827	1.89598	1.76754	1.7188	2.34921	2.98233	2.57604	1.87806	1.87007	2.5589	1.53355	1.79073	1.21103	2.06769	1.45042	1.66651
Rcn1	6.56162	6.00809	7.29689	11.0875	14.8283	14.2239	7.80965	8.7363	6.11309	7.43796	9.67523	9.49089	7.54849	10.451	10.4715	7.78501	8.41997	6.25399	14.548	10.5102	12.2082
BB218582	1.4625	1.97003	2.55381	0.569901	0.367928	0.531832	2.46271	2.0196	1.6393	2.8167	2.64748	1.74987	1.48703	0.681226	1.31833	1.87443	1.39163	1.45202	1.54947	1.56642	1.37512
Mpped2	1.22458	1.40979	1.88765	1.12188	1.05625	0.895713	2.10286	2.00291	1.99653	0.876004	1.47401	1.52567	1.28069	1.25163	1.97262	1.61433	1.83108	1.56317	1.02144	1.79875	1.05272
Bdnf	1.46491	0.812791	0.557101	0.618053	0.504311	0.740184	0.739032	0.619463	0.864211	0.575406	0.735917	1.107	0.548756	0.459688	0.657094	0.691717	0.770325	1.18649	0.689789	0.802197	1.4706
Lgr4	8.8796	6.79399	8.86868	3.12004	3.42255	3.83927	8.08292	7.5679	7.03933	6.96224	5.28209	6.62804	4.67991	4.52311	4.43272	6.56037	11.3755	6.36931	4.79491	4.11334	3.47969
Fibin	14.9594	13.9188	15.7871	1.83619	1.75537	5.84358	10.517	11.7855	7.71328	13.3874	16.1454	13.8299	6.01961	11.6609	13.5151	10.2978	25.5013	7.76721	6.86975	5.88807	4.20336
Slc12a6	7.40341	6.91535	8.68855	5.48109	5.75361	7.06491	7.31749	8.24039	6.75594	7.34498	7.72919	8.91454	7.0481	6.88815	7.01751	7.2726	7.31384	6.27353	7.03874	5.98858	6.00464
Katnbl1	2.81022	2.21756	2.70741	4.63718	4.19723	5.26667	3.52515	3.4165	4.0271	2.82011	2.29774	3.30342	3.78975	3.26282	3.99494	3.0836	2.95551	2.79008	5.43232	4.81584	4.86346
Fmn1	0.280186	0.153155	0.224946	0.512979	0.454253	0.733594	0.241951	0.539336	0.260127	0.502149	0.737749	0.554594	0.553941	0.777253	0.857192	0.425602	0.525809	0.355448	0.696307	0.47634	0.577071
Arhgap11a	0.606811	0.568618	0.606263	1.54136	1.94498	1.72608	0.419203	1.12856	0.604591	0.367919	0.739711	0.621469	0.68554	0.803979	0.500949	0.748918	0.577403	0.446267	1.18525	1.15543	1.52148
Zfp770	13.7069	12.7946	16.2136	12.1457	14.095	13.61	15.4285	19.1873	23.7423	18.8902	19.0675	23.865	31.0662	20.0363	19.5447	19.9114	13.3783	16.7787	18.3907	28.3737	19.0701
Dph6	1.11631	1.03089	1.13782	2.04621	2.45833	2.40976	1.30766	1.67356	1.21334	1.18404	1.34187	1.11843	2.07267	1.92917	1.99398	1.14735	0.892876	0.979811	2.16351	2.13877	2.74682
Spred1	9.00874	7.15064	9.20671	15.6703	13.8293	13.7925	9.57322	10.5377	8.95658	9.5767	12.1161	13.1507	13.9014	13.8755	12.9236	13.795	11.4631	8.34787	16.9845	18.0977	18.0894
Rasgrp1	0.0641967	0.120312	0.0824642	0.762388	0.473741	0.473121	0.598712	0.515786	0.366327	0.226672	0.253552	0.386899	0.391639	0.542231	0.308631	0.402249	0.142533	0.106227	0.523961	0.419097	0.413905
Thbs1	40.0762	33.8557	49.8451	93.008	70.6693	53.937	61.2606	41.5567	46.5997	132.498	171.014	138.97	123.509	174.882	185.218	166.02	104.507	66.1384	247.708	149.655	209.239
Fsip1	0.0606754	0	0	0.324256	0.305287	0.282423	0	0.0609367	0.0989238	0	0	0.0645312	0.370157	0.0904392	0	0	0.0577349	0	0.0571408	0	0
Eif2ak4	1.43023	1.09927	1.88881	2.41895	2.40951	3.04811	1.78181	1.96898	1.45411	1.73319	2.72921	2.25604	3.1045	3.44923	3.41339	1.94977	1.59028	1.48379	2.9057	2.6162	3.3328
Srp14	43.2204	36.9294	35.4561	32.4222	38.1443	33.2571	41.8774	34.9468	36.3773	36.7918	40.9266	39.3546	40.1726	34.2288	34.5798	34.9585	41.4121	32.0585	35.9808	36.9472	36.7454
Bmf	1.6425	2.00941	2.06592	1.13785	1.33146	2.04404	0.803737	2.19943	1.39474	1.07642	1.23137	2.01376	0.74224	1.76815	1.31607	1.01357	3.86383	2.0384	1.33198	1.31242	1.15214
Bub1b	0.140157	0.26267	0.540116	1.07358	1.55143	1.37	0.319521	0.872713	0.27421	0.188954	0.516659	0.506815	0.342016	0.668509	0.257275	0.215559	0.666821	0.278303	0.791951	0.995049	1.29523
Plcb2	0.108989	0.10213	0.122502	0.711885	0.621496	0.760962	0.0752932	0.492565	0.118463	0.192415	0.0717442	0.25115	0.258573	0.297831	0.285805	0.124166	0.155561	0.180347	0.513202	0.400229	0.527028
A430105I19Rik	9.35301	9.37526	9.92883	5.53884	6.03069	6.62362	9.74399	8.15932	6.29581	7.67863	8.9133	8.08057	6.78182	5.71845	7.29879	8.42007	9.4008	5.77571	6.11612	4.97234	4.76928
Disp2	0.025083	0	0.0120827	0.0893641	0.113584	0.160535	0.0129961	0	0.0102237	0.0362313	0.0165113	0.0133385	0	0.0560808	0.131551	0.0214318	0.0238674	0.0124516	0.118109	0.122812	0.161721
Knstrn	0.0696979	0.108852	0.201444	0.475938	0.327305	1.02733	0.0962988	0.443321	0.284085	0.290841	0.122346	0.172963	0.141733	0.207775	0.121847	0.0397017	0.19896	0.0691982	0.262551	0.341258	0.499304
Ivd	36.9188	31.0663	35.7569	11.2066	10.3612	10.2843	33.7456	34.9354	31.196	33.2879	33.6452	39.9132	25.6745	20.2465	22.6905	36.8829	36.8489	32.5479	17.7121	18.4121	14.4092
Knl1	0.0982015	0.170896	0.175702	0.674743	0.748208	0.914187	0.15991	0.464944	0.171542	0.108075	0.184694	0.164123	0.0855842	0.041821	0.0919698	0.0719203	0.0400467	0.0974974	0.184962	0.515163	0.602999
Rad51	0.162206	0.185773	0.277816	0.433422	0.489681	0.943763	0.392198	0.506813	0.29384	0.277688	0.189822	0.30669	0.10995	0.295502	0.401724	0.26179	0.222942	0.143149	0.339459	0.242672	0.367971
Zfyve19	2.50344	2.06989	1.87983	3.83653	4.07519	4.96951	2.09823	2.84699	2.43093	1.98532	2.42343	2.27098	3.81813	2.90836	3.76512	2.17049	1.96174	1.82757	3.4324	3.78539	3.08574
Dll4	4.9153	5.56794	6.65365	5.70801	3.4749	5.10434	4.96452	4.90523	5.09739	3.11559	3.0308	3.83803	2.0244	3.52412	3.22237	7.07058	3.70023	5.714	5.47859	3.57952	5.44901
Chac1	5.49025	4.66453	1.48103	0.521609	3.24123	1.87405	3.56526	1.83797	0.895118	1.33936	2.02387	0.856408	0.595447	0.763788	0.575887	1.18841	2.08967	1.74428	0.689389	1.07526	1.2586
Ino80	5.76006	5.11692	6.36391	10.7315	10.7596	11.2943	7.86718	7.55394	5.60018	8.27776	8.97475	9.21725	15.5461	12.6552	13.6266	8.18763	6.11784	6.19095	11.9439	11.7295	10.5621
Chp1	27.0217	25	35.3707	25.471	26.7094	30.129	28.2141	34.3268	31.1851	32.3863	30.8858	34.5304	39.21	31.3946	33.6785	41.4654	39.9858	28.6981	39.8969	33.4116	32.3122
1700020I14Rik	101.179	74.5591	93.1132	55.012	65.3321	70.445	92.7219	108.005	116.281	102.115	100.517	116.048	103.595	82.6207	81.6251	91.0248	84.2088	87.3045	69.4292	101.051	89.0045
Ndufaf1	24.1903	21.3212	25.5359	14.5062	18.2369	17.2798	22.9161	25.5774	25.3818	23.5253	27.2227	32.775	24.8395	22.2528	21.8776	30.6967	29.3232	24.1754	23.9841	28.0468	27.7101
Rtf1	8.61482	6.89699	9.44791	7.37511	7.74325	8.32152	8.45039	9.59692	7.31248	8.15489	8.31359	8.76198	7.82383	7.29305	6.79917	8.30773	7.85909	6.16568	8.2902	7.21774	6.56098
Mga	11.4678	8.27913	11.831	7.97376	8.6393	9.68124	12.952	12.6626	12.0294	12.6004	14.0282	14.0078	18.3162	14.5083	14.6674	11.7676	9.21726	10.5712	12.4477	15.2708	11.3325
Mapkbp1	2.14892	1.92483	2.78577	3.11027	3.9592	4.32092	2.25956	2.53903	1.84194	3.33226	3.12036	3.39461	3.79154	4.05092	4.7443	2.40315	2.73639	1.96095	4.01771	3.36538	3.00532
Sptbn5	0.337659	0.207301	0.190696	0.736313	0.620987	0.785842	0.374028	0.385887	0.208815	0.0784859	0.13796	0.272433	0.378837	0.416519	0.488523	0.149228	0.288057	0.196519	0.142547	0.299297	0.375351
Ehd4	15.7605	18.748	19.8803	69.7355	71.023	69.3229	20.5155	32.2275	22.4044	20.4759	26.6552	27.3537	72.431	56.3891	59.641	44.922	29.2536	24.1691	71.8745	72.5184	77.5772
Pla2g4e	4.23551	3.75919	5.59003	7.453	10.0144	10.6989	4.72802	6.53625	5.26332	2.85176	2.60676	2.8383	12.6745	8.77689	9.50403	2.69217	5.94707	2.97437	5.39943	6.21721	5.14342
Ganc	3.38581	2.62952	3.24925	1.86574	2.14769	2.40689	3.04437	3.38716	3.42593	4.08506	2.49761	3.2787	2.67905	2.72953	3.14381	2.52149	2.67014	2.57674	2.35731	2.35443	2.33588
Capn3	28.7477	22.9814	27.9488	12.8557	14.9325	18.2393	36.2668	28.7997	30.8445	23.2034	25.1583	26.6164	25.1789	16.5709	15.9843	24.1554	21.4977	23.6149	23.0514	29.1733	18.8938
Zfp106	183.732	144.163	186.276	154.345	156.029	153.085	181.497	210.396	192.358	196.492	225.915	237.386	249.154	205.301	209.957	160.228	145.132	147.221	133.684	188.626	180.061
Stard9	2.95139	2.70199	3.36094	2.28779	2.59718	3.70027	3.32709	3.05092	2.40594	3.15724	3.24343	3.08641	3.22689	3.70892	4.16119	2.63784	2.62623	2.68502	3.03531	3.02317	2.3952
Tmem62	2.04018	1.81116	2.10348	6.40788	5.5828	6.28924	2.41085	1.86924	2.65518	1.99911	2.78022	2.62664	3.057	4.21469	4.88071	1.52913	1.80508	1.91895	3.23593	3.59262	4.46158
Ccndbp1	4.80165	4.24047	5.55783	3.7537	3.26761	3.6982	5.51263	4.57948	3.85793	4.35773	4.32047	4.51895	4.07432	4.58257	3.57814	4.10271	5.16061	4.08129	4.52193	4.35528	4.3802
Adal	3.42576	2.89335	3.06158	2.06764	2.15458	2.62265	4.48412	3.82531	4.06035	3.19039	3.32325	4.6502	3.02489	3.42655	2.51181	3.29298	2.91661	2.86417	3.09884	3.06224	2.7367
Tubgcp4	2.89771	2.84909	2.40664	4.10663	4.02201	4.76725	2.49982	3.25425	1.87345	3.07908	3.36391	3.76502	5.80552	4.65958	4.22983	2.68325	2.85236	2.49429	4.01942	3.23247	3.25186
Trp53bp1	2.74965	2.12469	3.0566	3.84316	4.8358	5.19822	2.94575	3.12686	2.65529	3.4707	4.19921	4.65202	4.98935	5.58652	5.82382	2.95663	2.04481	2.37714	3.69696	3.96639	3.63656
Map1a	8.08677	8.68539	13.1525	4.44799	6.36346	7.01472	6.6447	7.6072	4.44033	22.698	33.0418	28.2743	13.4002	18.1759	25.1322	16.4367	19.5136	12.5273	11.3354	13.781	12.7966
Ppip5k1	21.3256	19.066	23.948	21.499	18.408	25.1061	25.7286	26.9404	21.2023	25.6098	30.1354	32.7044	30.8756	29.2832	32.5417	23.1252	17.5798	20.4294	26.4734	25.7161	27.4846
Strc	0.0577142	0.0540817	0.074137	0	0	0	0.0996768	0.0193209	0	0.0370514	0.0506552	0.102303	0	0	0.0252241	0.131502	0.0915287	0.0573004	0.0181174	0	0.0206727
Pdia3	33.4802	30.8006	38.5078	92.1811	93.3514	85.3825	36.6717	48.002	32.4276	47.6071	56.3412	58.629	80.1162	81.4277	81.4888	48.7326	43.6272	41.0859	93.0076	87.8515	85.7786
Serf2	48.2411	42.5905	51.3016	40.6197	39.6804	40.0572	50.3311	46.9928	47.5274	46.3068	52.2607	52.6618	47.0398	42.2722	45.1057	51.017	48.0144	44.0784	51.5752	50.7411	48.0145
Mfap1a	10.9044	9.54933	13.1455	8.92418	11.7199	11.9914	11.4179	12.2987	10.9369	10.4181	11.8756	12.9331	15.2087	10.8498	13.8108	11.1708	13.1736	9.89094	12.1509	10.9367	8.74216
Casc4	4.31631	3.92963	4.45402	7.16056	7.65772	7.26035	5.76583	5.64975	5.33628	3.74281	5.00928	4.17723	4.95028	4.4822	4.74743	4.15994	3.87355	3.79793	5.99134	6.51039	5.20973
Eif3j1	11.6545	9.68828	11.9608	18.8753	18.3262	20.4266	12.2899	13.2942	13.941	12.7669	14.0988	14.0784	25.4972	19.3323	17.6795	13.295	10.9137	10.3057	17.6345	17.5618	16.897
Sord	31.436	30.7943	32.4948	18.742	15.5863	16.0079	32.1531	29.32	32.9778	22.6182	25.0198	26.2268	25.7985	16.4036	20.8426	28.9497	26.0826	27.8215	21.3999	26.6301	20.0383
Duoxa1	0.0602635	0.282353	0.145147	0.0268379	0.060643	0.0350632	0.124896	0.0302615	0.0982522	0.174096	0.119008	0.128186	0.183822	0.224563	0.15803	0.205965	0.143357	0.179494	0.0283764	0.0368831	0.0971364
Slc28a2	4.55642	4.80335	4.8287	2.18136	2.29256	1.45809	7.93814	3.00303	4.45721	4.00378	3.93664	5.08827	3.24298	2.12235	3.36048	4.30683	3.49558	5.65469	3.70098	2.89324	2.63171
Gatm	2.75526	2.17025	2.0774	4.44578	4.86212	4.22846	3.64132	4.25095	3.2226	0.69215	0.946277	1.359	0.974422	1.01183	1.6754	0.921208	0.987899	2.18048	2.9332	1.95514	2.48873
Spata5l1	3.48579	2.46795	3.50753	8.34832	7.24934	6.30978	4.89646	5.13452	3.15731	3.95348	3.67134	4.44877	4.72566	6.81217	7.71895	3.70645	3.83282	3.92224	5.69007	6.16319	6.6591
AA467197	0.0996125	0	0.383873	3.28277	1.60384	1.97056	0.103223	0.900374	0	0.383697	0.262287	0.423771	0.810263	0.44543	0.653039	0.766014	0.75828	0.197797	1.97	1.70705	0.96337
Slc30a4	8.06616	6.88252	8.88724	18.1265	18.4556	18.5945	9.76294	10.3621	11.2442	8.63055	8.14441	10.4851	18.0476	14.9228	13.7001	10.4595	9.58887	7.94322	18.3216	20.2286	17.7582
Sqrdl	4.81213	4.67423	5.93645	2.5612	2.92318	2.32183	4.50006	4.18455	3.87496	4.54919	3.74712	4.86828	3.75912	3.32393	4.65516	5.81651	5.75158	3.58323	5.66476	3.16067	3.43682
Sema6d	2.95073	2.58423	3.53161	10.6239	7.7088	8.2672	4.1514	3.43076	3.51559	3.58463	3.1078	4.01937	7.38515	7.64609	7.61872	5.37213	2.49456	3.72958	12.1414	8.50181	10.6221
Myef2	1.55445	1.60795	2.19775	3.95578	4.30673	3.85263	2.32205	2.08828	2.00772	2.54666	2.57804	2.72676	3.36629	4.15249	4.52623	2.70811	1.82488	2.00429	3.63122	3.3854	2.95027
Fbn1	25.028	21.0362	29.9857	58.0051	79.5041	87.6483	31.0136	49.438	30.3178	54.2635	64.6906	64.6703	61.846	65.0374	57.3917	59.7391	51.5507	52.1986	107.27	83.8402	109.043
Shc4	0.536591	0.625126	0.321354	2.32508	3.16685	2.31201	0.751406	0.801071	0.602935	0.446895	0.801906	1.06426	1.7105	1.79417	1.92052	0.532832	0.400189	0.561541	0.860431	2.23674	2.49344
Galk2	0.885763	0.590232	1.00507	1.38502	1.80249	1.83241	1.08104	1.14657	0.561605	1.15624	1.03657	0.921117	1.64112	1.11489	1.26461	0.95865	1.0114	0.586275	1.37174	1.32517	0.824909
Atp8b4	0.23391	0.26977	0.190683	1.74685	1.88306	1.94722	0.167807	1.15652	0.26402	0.38119	0.521147	0.497549	0.768382	0.992319	0.519019	0.445845	0.530754	0.178641	1.64366	0.90301	2.0495
Hdc	0.168807	0.0878789	0.108421	1.16942	0.811599	0.807562	0.680264	0.263719	0.122319	0.0903089	0.0987732	0.259327	0.266991	0.223656	0.467257	0.0961564	0.142778	0.0744872	1.07748	0.436218	0.44341
Gabpb1	1.22122	1.33267	1.51908	2.07906	2.80004	3.12999	1.66595	1.89405	1.32316	1.33975	1.83164	2.10442	3.17497	2.8341	2.73624	1.80953	1.85337	1.48872	2.76601	3.38705	3.45514
Ncaph	0.528638	0.286791	0.402077	1.06561	0.923943	1.68359	0.461304	0.642686	0.476302	0.0803785	0.21978	0.295911	0.339475	0.165886	0.218883	0.30905	0.767765	0.359106	0.864674	0.613028	0.538163
Snrnp200	20.077	15.6252	21.3063	24.9533	31.832	33.4571	20.1377	23.7037	17.8033	19.555	22.3563	22.4939	31.166	24.9914	30.4034	20.7164	20.9124	16.9203	28.9241	24.8944	23.0071
Ciao1	10.0455	9.62399	10.8336	7.61195	8.86403	9.24698	10.8369	10.6534	10.0529	9.45697	9.91894	9.08927	9.3755	7.54249	8.45319	10.5369	10.8427	9.22919	9.38971	7.66226	7.20985
Tmem127	11.8813	11.1101	13.5103	21.054	23.1352	22.7531	14.6607	15.4846	12.8531	14.0078	15.5109	16.6894	29.1755	28.4763	28.8377	14.9829	13.4623	13.082	23.0585	21.7084	20.4491
Stard7	41.0711	33.9073	40.6055	34.0315	36.8459	39.3766	41.9798	45.2691	42.6406	42.556	44.4929	51.8771	58.919	50.7906	47.952	39.3598	33.0384	37.9557	38.7191	49.1142	43.0468
Dusp2	0.538445	0.224247	0.172915	7.19377	6.50203	1.25314	0.619957	0.660934	0.536475	0.460896	0.945175	1.33621	21.2907	11.5036	13.4137	1.78915	0.51235	0.475186	18.3675	9.08079	7.77894
Fahd2a	5.8975	6.60087	8.60152	2.33458	2.22549	3.81261	6.19614	7.07457	5.67561	6.15239	6.03887	7.92745	4.99699	4.02896	5.26243	7.97849	8.26165	7.72563	4.01118	3.80997	3.60874
Mall	2.27003	1.62336	2.99272	18.6226	18.2746	13.9724	4.58082	4.73961	3.50622	4.08433	2.67399	4.19324	12.6338	9.97265	8.38084	7.19694	2.84213	2.19445	16.3147	12.9427	12.7101
Nphp1	6.01824	5.01746	5.58491	3.38964	4.45305	3.81057	5.91539	6.22194	5.55533	6.4346	7.51542	7.34197	6.5691	5.01289	4.9318	5.59594	6.31609	5.36001	4.25074	5.90419	4.85029
1500011K16Rik	40.4439	47.1625	46.6129	42.0266	39.945	39.5679	39.892	42.5738	50.431	34.042	35.4972	36.9602	38.6853	36.8398	29.0674	45.8198	42.4748	48.3335	46.5519	60.6905	43.621
Bub1	0.110091	0	0.0795474	0.490281	0.387745	0.768652	0	0.525184	0.0673086	0.132518	0.0724692	0.146359	0	0.0410237	0	0	0.0785666	0.0273254	0.336952	0.235826	0.621079
Acoxl	0.490041	0.388552	0.472113	0.100724	0.303463	0.175459	0.312494	0.265005	0.430205	0.290398	0.545901	0.160364	0.383276	1.06755	0.593097	0.386501	0.430424	0.149701	0.354995	0.507557	0.567092
Fbln7	2.82137	2.46986	5.61512	0.462912	0.336213	0.734382	2.69282	1.71502	1.05919	5.07631	5.37615	3.23755	1.50983	3.87336	3.01782	4.37729	6.60562	1.73228	2.97166	2.45382	1.79513
Gm10762	5.49988	6.24393	7.33662	4.71025	2.12866	4.8	5.37042	5.09868	5.69052	5.49993	6.12681	4.27455	3.4413	1.8918	3.74428	6.41635	7.04488	4.30535	2.88856	5.04914	5.56907
Zc3h6	2.28336	2.00096	3.09604	1.12986	2.04243	2.01739	2.25658	1.97469	1.74072	1.58803	1.50306	1.46157	1.67674	2.11139	2.05134	1.08388	2.21293	2.18302	1.91141	1.6304	2.18101
Ttl	4.37409	4.70321	6.25313	4.88338	4.40163	5.39489	4.49085	4.91927	4.0258	7.14315	7.90818	6.94592	4.75486	6.06908	7.77017	5.94193	6.04177	5.14323	5.59994	6.39044	5.8916
Polr1b	2.62169	2.22455	3.18208	6.74789	6.06578	6.63	3.31567	3.66959	2.62519	3.29989	3.69614	4.41296	8.73158	8.73856	7.84929	4.60361	3.28035	2.95131	7.91235	5.98865	8.87307
Slc20a1	5.81989	4.60838	7.84148	17.4447	13.5284	15.7939	24.3904	7.54884	10.0488	24.01	16.3137	10.9634	17.0755	15.9411	17.0919	12.2025	5.76262	4.45622	35.1301	17.6915	14.7924
Ckap2l	0.382002	0.286367	0.404829	0.918656	0.999459	1.64473	0.118754	0.767294	0.311403	0.367857	0.352043	0.243766	0.155363	0.113878	0.200346	0.195838	0.254442	0	0.575597	0.981946	1.39566
Il1b	0.0628389	0.176652	0	4.47758	0.316173	0.584987	0.0651166	0.378658	0.717159	0.423585	0.413648	5.07925	1.40564	1.21763	0.823918	1.66445	0.478349	0.124777	1.18357	1.76913	3.10616
Sirpa	5.19744	4.71026	6.53534	16.8002	16.4272	16.7813	7.02938	10.8072	4.39603	9.42254	8.86648	8.51217	9.57677	11.5659	11.9657	7.92271	5.75821	6.00809	20.1991	12.6344	17.3057
Snrpb	36.8113	32.1645	41.0151	54.3934	58.1583	57.1617	38.3969	47.1411	38.0169	34.4555	35.13	37.1511	48.2194	48.0893	43.5741	47.9826	41.6635	36.2464	62.309	59.1635	58.3898
Nop56	8.79971	6.9309	7.9708	21.7166	20.9169	23.5415	8.9066	13.1243	10.7721	9.51551	10.6229	10.8825	21.8183	17.0382	20.1624	12.8144	8.79052	6.96607	17.0147	18.3937	19.069
Idh3b	102.395	92.931	102.663	68.2451	70.1965	79.2178	102.949	105.966	103.083	97.4903	111.939	125.997	94.7117	89.1521	90.2689	108.225	102.231	92.7947	89.5041	92.8884	85.9849
Ebf4	0.481409	0.208204	0.570827	0.131934	0.149059	0.0861843	0.30699	0.409101	0.241501	0.677546	0.633792	1.024	0.30122	0.55197	0.873975	0.442975	0.458079	0.514724	0.348742	0.36263	0.358138
Cpxm1	1.33039	1.93925	2.75333	0.965524	1.2396	1.89216	1.63391	1.73201	1.64687	2.13522	1.81638	1.31013	0.901801	1.10167	1.29212	1.38935	2.53184	0.684887	2.22736	1.62848	1.27076
Vps16	4.24418	3.16357	4.7704	5.12622	8.54182	8.00684	4.46465	5.2312	5.03245	5.0159	4.78334	5.06103	6.47303	7.23671	8.13641	4.1209	4.80337	3.51146	6.84325	5.39193	6.53008
Ddrgk1	21.2182	22.3075	25.4278	16.7989	16.2598	16.1929	23.0002	23.5618	21.4218	20.9863	19.8342	18.5303	20.8139	20.4844	22.8444	22.8954	22.1049	18.7825	27.2927	18.4411	19.4021
4930402H24Rik	2.55205	2.64426	4.46246	2.55345	2.94146	3.33603	3.13385	2.80015	2.68528	4.51454	4.15912	4.19689	4.50383	5.11101	6.27954	3.54462	3.99023	3.05836	4.51031	4.08717	3.06855
Gfra4	0.387454	0.363068	1.06651	0.295799	0.278495	0.322047	0.573567	0.389122	0.857301	0.906118	1.31168	0.353208	0.45023	0.825022	1.0886	0.66211	0.474013	0.274768	0.260631	0.813029	0.654261
Siglec1	0.318752	0.330131	0.775807	4.25861	4.27116	4.64626	0.712764	1.39844	0.314547	0.484657	0.574255	0.588803	1.3305	1.2753	1.34179	0.458701	0.494865	0.21653	3.22302	1.66336	3.65958
Hspa12b	11.5119	11.7015	13.7537	10.8327	12.4679	11.5795	15.1978	12.5086	10.7363	13.0898	13.1436	11.863	13.2259	13.572	13.9426	17.3661	15.5645	11.0742	18.0994	15.4048	10.1688
Ap5s1	9.8899	7.37336	10.7104	6.30118	7.19173	6.38429	12.2681	10.585	9.35679	10.4969	11.7849	9.59707	10.1291	11.5133	10.6009	10.3624	11.2653	8.45724	12.8489	9.45493	10.3171
Mavs	42.7031	35.8192	47.9401	16.5925	19.5033	21.3025	47.5178	47.2045	42.4334	41.1219	45.7968	56.0471	35.697	39.4613	37.1548	45.2722	37.6338	47.2342	30.9376	36.5285	27.4864
Rnf24	1.42722	0.957641	1.90125	2.79352	3.01427	2.25542	1.6798	1.87577	1.35018	2.32456	3.08525	2.36121	4.37138	4.20214	4.38951	2.92071	1.87781	1.41699	4.59643	3.68813	3.01051
Smox	5.01616	3.46045	5.69244	4.46782	3.68517	4.26145	4.56019	5.2232	4.79154	28.3306	4.5782	4.35304	4.88124	5.1833	3.63146	5.41666	5.85652	3.33031	5.33255	3.72925	4.62965
Prnd	0.410518	0.279767	0	1.59553	2.25329	1.82396	0.348052	0.487247	0.578031	0.862511	0.884391	1.23043	7.43734	4.06075	3.62098	0.542086	0.177556	0.33347	2.14389	4.84226	1.20309
Rassf2	1.25899	1.15166	1.73276	2.90131	3.45889	3.45331	2.47464	2.25788	1.36027	1.54914	1.35494	1.36025	1.56457	1.817	2.05687	1.70751	2.03466	1.21028	3.47226	1.95693	2.9205
Pcna	15.179	12.6796	15.9225	34.6886	36.9302	34.7454	16.7122	17.3003	15.4264	13.6553	16.3024	14.9753	28.024	25.3041	26.1869	18.8996	16.8664	14.8223	34.2791	29.948	31.0659
Gpcpd1	33.7356	24.9879	27.1637	9.47415	9.69473	11.6508	27.0195	22.835	24.0298	24.7132	21.1032	22.5733	16.7161	15.2176	12.9336	24.5125	23.1526	18.9341	14.0737	12.9599	13.0908
Trmt6	2.04768	1.62681	2.25153	5.59046	7.45839	6.52683	2.39867	2.59298	2.41315	2.52913	2.66654	2.58023	5.70292	4.97634	4.55255	2.77656	2.47791	2.49706	5.95287	5.66684	5.47705
Mcm8	0.709076	0.664447	0.527877	1.43537	2.04332	2.32535	1.40276	1.03583	1.05097	0.713858	1.01839	0.342789	1.57302	0.480412	1.05649	0.826175	0.828056	0.703993	1.4266	0.670691	1.62781
Crls1	6.79174	7.76657	8.20681	13.7391	14.5957	12.5917	8.35006	9.2488	7.50719	7.75963	8.25958	8.14156	14.0453	10.2092	11.169	9.29482	8.26993	6.28589	10.5698	10.7089	11.3184
Bmp2	1.88768	1.89522	2.2408	1.41111	1.52644	1.37289	2.48005	2.80986	2.08839	3.37588	3.15087	2.29444	2.53626	2.91415	2.74023	3.71544	3.84899	1.77374	3.26972	2.51694	2.06467
Plcb4	9.40502	9.28878	9.42132	5.28317	6.29158	7.36873	10.0643	9.51261	9.77962	5.84059	5.68096	5.52705	6.62871	5.3167	6.446	7.86478	11.8603	6.77771	8.50487	6.78638	5.26853
Ankef1	0.383602	0.156286	1.28545	0.0297103	0.0167834	0.155264	0.24196	0.201002	0.190344	1.1885	0.505025	0.372502	1.32273	0.99439	1.59636	0.840785	1.55527	0.182146	1.42931	0.612459	0.681041
Mkks	14.9282	15.3109	17.9597	11.5433	12.2569	12.013	18.6247	17.081	22.159	18.2375	17.1601	18.7994	15.8581	14.4466	12.8054	18.3713	15.4414	15.8535	14.688	16.8639	14.2458
Btbd3	8.85891	8.32078	9.19441	5.30345	8.62242	9.12581	8.64254	9.56382	6.32532	6.43313	7.6206	7.74491	8.73323	9.27722	9.33043	8.18983	11.6672	8.65121	11.1759	9.16775	8.49403
Ism1	1.85914	1.43915	2.1805	0.395979	0.854084	1.45795	1.80089	1.58302	1.38377	3.42493	4.36316	5.02919	1.89032	3.67476	3.60345	3.34971	5.65325	1.72543	3.73005	2.02835	1.95436
Esf1	5.28009	4.49568	5.57754	7.71084	8.95446	9.13839	5.8603	7.24092	6.42363	5.3943	6.84556	6.81287	8.66611	8.26969	8.43415	6.87031	5.50877	5.00274	8.2286	10.7938	10.4261
Ndufaf5	10.0476	8.66196	9.48637	8.6509	7.34721	7.40491	10.4117	9.6872	10.3748	10.3206	9.43595	12.3958	10.0798	9.28531	9.48524	8.92841	8.98699	8.71196	9.273	9.01914	10.365
Macrod2	0.72077	0.610044	0.795201	0.165672	0.39775	0.365255	0.698708	0.537068	0.634948	0.626913	0.566291	0.704753	0.520092	0.467857	0.304853	0.60592	0.608406	0.461679	0.306547	0.455364	0.387261
Kif16b	16.2644	12.0335	15.925	7.08962	7.92977	8.59864	12.2624	14.6291	13.6695	16.237	17.0288	18.9346	13.7045	12.4378	14.4197	13.1941	11.6892	15.5683	11.6938	13.1046	11.9889
Dstn	32.4197	28.8515	36.6709	44.6821	60.6413	59.1059	34.5045	42.006	43.2973	40.7602	43.1771	42.0162	60.0609	50.6597	53.7715	44.2031	53.0452	37.7905	80.1959	86.1222	63.4755
Rrbp1	7.7607	6.76101	10.8669	19.7166	22.0974	22.6485	8.89	12.1501	7.03802	14.5789	15.2091	14.3028	21.3288	25.5545	25.5013	14.206	12.8225	8.7342	25.4195	18.8155	25.5167
Snx5	15.7789	13.818	17.4681	30.4334	33.662	31.014	17.867	22.0128	17.5636	17.8745	20.3203	20.1075	28.7033	23.8613	25.9925	18.4828	17.826	14.8113	28.5577	27.1104	26.5433
Dzank1	0.130538	0.244644	0.209604	0.0516748	0.102169	0.16878	0.150299	0.203934	0.0709421	0.153639	0.0954766	0.185111	0.235959	0.172953	0.247225	0.0991436	0.234622	0.187203	0.163911	0.0532622	0.109101
Sec23b	2.96637	2.79749	4.48829	8.36667	9.96932	7.81094	3.80296	5.00344	4.55729	5.21867	5.40739	4.91433	13.3792	12.7827	13.3885	5.02042	4.63198	4.41766	9.3119	9.63618	9.31757
Gm561	34.3473	28.3709	27.9433	18.8088	18.4339	17.1717	29.0011	22.9968	32.5624	25.9704	31.8211	34.0946	19.6605	22.7538	18.0139	30.652	27.8408	28.7964	27.3147	27.0945	24.3324
Dtd1	2.59733	3.29287	3.9252	2.0866	2.97243	2.19274	3.85251	3.63147	3.1137	3.18776	3.35243	3.24987	3.10693	3.11233	4.94134	3.17659	3.44066	3.03378	3.26137	3.36631	3.00993
Slc24a3	0.840202	0.959547	1.89718	0.818514	0.951181	0.794391	1.87735	1.02841	0.834751	1.76989	1.14072	1.14492	1.38822	1.8394	2.13442	2.46778	2.29852	1.06879	2.10178	1.0606	1.35429
Rin2	8.5009	8.52742	11.8465	5.00162	7.16965	8.52329	8.57902	8.98334	6.80319	11.9479	12.7112	14.1636	10.1104	14.9537	17.8686	10.7151	16.8326	11.2827	10.8902	11.0305	9.13485
Kiz	15.3606	12.5207	14.8493	5.66938	5.77004	6.856	14.7726	13.7362	14.28	14.5892	14.1283	14.7143	9.62766	9.80121	9.79421	11.4167	9.71076	13.997	7.18336	9.07921	9.10098
Xrn2	11.6192	8.74413	10.7011	15.9525	16.3572	16.8484	11.9155	12.3645	11.4103	11.2759	12.84	11.3011	17.7516	13.5948	14.7609	12.114	12.2591	9.50363	18.0293	15.2174	16.9494
Cd93	19.4548	19.828	24.328	69.4724	74.1375	69.8798	25.8509	33.3274	25.1643	24.3859	27.456	33.1364	73.2849	64.7913	59.2293	45.0997	26.1115	32.412	105.146	98.7486	87.1905
Gm14120	0	0	0	0.372026	0.210158	0.145813	0	0.0419484	0	0	0.0549897	0.0888456	0.339751	0.124515	0.438121	0.0356886	0	0	0.236012	0.5624	0.13465
Cst3	260.965	246.58	288.989	103.615	125.256	171.279	227.855	225.49	220.915	243.463	288.614	252.18	181.129	223.342	268.571	280.159	388.735	222.349	236.225	183.297	181.764
Acss1	18.8111	15.3422	17.6195	7.55	8.09182	9.12076	26.141	23.6443	20.8485	17.9748	18.6888	24.2054	14.6401	14.755	14.045	19.6447	25.0538	19.1662	17.2779	14.4268	12.0722
Pygb	7.74971	6.70154	11.1393	4.30577	5.61693	5.42243	6.71369	6.40665	6.17528	10.2463	9.67786	9.56729	8.15836	9.95414	11.2393	10.0709	12.1163	7.6694	8.98788	7.7475	6.90846
Nsfl1c	13.2914	13.3889	16.5594	26.475	31.3403	28.1916	14.4931	16.3824	13.593	13.1483	16.4646	15.6781	23.65	22.2878	22.2592	14.7637	15.0042	13.2861	24.0101	21.668	21.6511
Fkbp1a	21.7484	22.6505	26.2508	50.4753	56.0579	54.8819	24.9836	32.6071	23.2251	29.8589	25.6466	28.847	43.7208	41.0769	41.918	34.4841	30.3026	22.8264	60.9471	48.489	59.8614
Sdcbp2	0.685254	0.481594	0.495139	4.5776	5.51656	5.78119	1.24266	1.03231	0.907744	0.494911	0.451081	0.2733	3.13535	2.42583	2.3585	1.61014	0.733551	0.425213	5.08202	3.77457	2.66929
Srxn1	26.2615	20.0691	26.2423	105.788	112.378	69.1297	17.4817	30.4716	29.7911	41.9848	62.1551	68.7863	320.076	230.809	206.598	140.369	32.5905	30.714	146.989	193.082	166.123
Tcf15	19.3202	17.6458	20.9695	4.68324	6.64468	8.25294	17.7396	17.8069	18.6403	10.7154	12.3959	11.3144	7.95712	6.92598	10.5816	24.3439	23.1543	15.1753	15.5461	11.2258	13.6654
Tbc1d20	10.5727	11.8188	13.9226	23.4401	26.7428	21.1627	13.9331	16.1005	12.9282	16.4339	16.5671	17.0808	28.4525	29.1201	28.2148	15.9809	15.4459	13.6917	25.0544	29.4001	26.7667
Rbck1	8.59491	7.37059	11.4923	7.84094	8.20348	8.78926	8.96042	9.20739	8.76871	8.57763	8.91524	10.1106	8.2094	9.86064	11.5766	10.2146	10.161	8.81773	10.8659	10.3613	10.1874
Sox12	0.565127	0.554776	0.777789	1.29433	1.40818	1.4405	0.306748	0.675668	0.329061	0.725603	0.708581	0.629661	0.437793	0.96268	0.846824	0.459872	0.53774	0.400768	0.734951	0.757631	0.665107
H13	4.51872	4.09528	5.45801	8.60218	9.77305	10.2654	5.22764	6.00124	4.27739	5.62436	6.37526	6.15439	10.4782	10.7162	11.0006	6.74229	6.16081	5.14254	10.6705	8.81689	9.68242
Tpx2	0.230598	0.240093	0.3209	1.27798	1.31495	2.20633	0.212405	1.00356	0.480395	0.542811	0.202393	0.272502	0.364722	0.458287	0.369539	0.153247	0.316943	0.254383	0.989304	0.65862	1.3491
Mylk2	53.2775	56.7356	53.8714	78.6672	111.558	123.474	70.7781	58.4825	60.5787	65.3433	45.5494	38.2649	215.445	172.686	177.567	69.2203	75.8502	42.7761	102.489	70.2354	67.287
Pdrg1	19.2284	19.0753	20.1317	17.9565	18.7078	15.697	18.7562	18.523	16.4745	19.3194	21.8276	25.1455	21.3463	21.0568	18.2011	23.1772	19.4634	17.5808	18.6626	21.4952	21.1367
Hck	0.28641	0.536767	0.386304	4.48978	3.68913	3.59947	1.54331	2.64632	0.887217	0.165483	0.829551	1.46213	0.815395	1.19534	1.3519	1.2236	0.545059	0.682455	2.91303	2.38397	4.67808
Tm9sf4	5.53003	5.25909	7.81716	10.3348	10.7985	11.8934	7.5383	7.63655	6.76203	8.00376	8.86226	9.34731	11.1786	11.8244	12.063	8.53606	7.18831	6.01328	13.0197	10.0328	10.7176
Plagl2	1.81788	2.15381	3.52288	4.37359	4.87821	4.40101	2.38178	3.33664	2.45283	2.57555	3.13605	3.57791	4.41908	4.73406	4.13693	2.66019	2.22685	2.03305	3.50267	3.86213	4.42333
Kif3b	3.33876	3.14855	4.56882	5.15204	5.77798	6.83002	3.76829	4.69867	3.83121	4.48481	4.89955	4.27469	4.23803	4.91317	4.96319	4.08835	4.75532	2.76587	6.20842	4.58144	5.94149
Commd7	2.29065	2.33046	2.16482	3.80847	4.47844	4.62028	2.41889	3.155	2.47197	2.94111	3.33166	3.24829	3.46032	4.35731	3.71851	2.79603	2.51178	2.20925	3.8008	4.13909	3.84459
Dnmt3b	0.281631	0.241913	0.36177	0.731629	0.684894	0.955859	0.340478	0.377125	0.497428	0.632806	0.494369	0.748819	0.906786	0.94451	0.923156	0.421113	0.267982	0.442718	0.596755	0.430917	0.630486
Mapre1	10.1255	9.35883	12.2382	19.3901	21.5055	20.2983	12.4638	13.7437	12.6439	11.6859	12.8054	12.7596	18.0636	16.2816	17.5205	13.8164	12.7442	9.79398	22.221	22.4974	19.9148
E2f1	0.303954	0.391632	0.366043	1.59052	1.45287	1.63586	0.118114	0.877632	0.37167	0.402462	0.550228	0.32327	0.309051	0.56632	0.597798	0.227246	0.325377	0.41494	1.03765	0.651102	1.63311
Pxmp4	4.65636	5.33692	6.11728	2.05654	2.9818	2.2838	5.18403	4.52182	4.61144	4.63217	4.86368	4.91133	3.44323	2.98269	5.29792	4.6033	7.90935	5.31069	4.16766	2.92049	2.68789
Eif2s2	16.5692	13.6645	16.5099	32.6128	37.81	35.4241	17.2249	19.509	21.4319	16.1265	18.334	16.5655	28.5714	24.5384	23.2367	18.1741	17.2348	14.3016	25.2604	29.4237	28.9376
Ahcy	8.20253	5.52451	8.97257	21.0044	18.9588	21.3768	9.65086	12.8288	8.42792	8.14565	8.15543	10.6775	13.3789	11.08	10.0826	10.8414	11.8701	6.44712	16.2138	13.3872	14.0936
Dynlrb1	24.4656	27.2661	27.0031	22.1085	25.0977	24.6	21.9064	26.9565	23.3326	29.9643	43.3112	30.0623	27.774	31.8643	33.6355	29.9358	26.1052	23.4648	31.0933	21.5156	31.395
Pigu	2.30005	2.42018	2.71108	4.13158	4.42218	4.79973	2.95597	3.17458	2.89102	2.61084	3.07885	3.30717	4.18077	4.11781	4.80158	3.03022	2.8366	2.42389	4.0659	4.45117	4.26657
Trp53inp2	107.798	91.4439	117.558	43.2053	48.7447	53.3169	103.249	111.857	104.488	138.358	152.484	172.591	98.272	100.878	107.358	108.409	109.233	98.7646	77.1102	94.7294	92.5913
Acss2	9.82206	10.4303	11.0531	2.60456	2.21884	3.63606	9.16393	8.52622	7.33399	8.60678	9.59353	11.2363	4.81954	3.84898	4.82356	10.226	9.04312	7.35178	3.67552	3.86808	3.45905
Gss	2.69449	2.86662	4.09881	2.76084	2.97649	4.2435	3.27501	2.88921	2.08091	3.31656	3.4407	4.3309	4.16101	3.4425	3.8251	3.42744	2.08197	2.53437	2.80463	3.12463	3.61384
Gssos2	1.65478	0.646097	1.06283	0	0	0	0.714484	0.138493	0.786894	0.265585	0.363097	0.733309	0.280422	0.411087	0.361614	0.117826	0.524863	0.41073	0.649327	0.337593	0.592729
Myh7b	5.96099	6.00897	5.89953	1.65716	1.99951	2.10199	7.22527	7.85522	4.19669	4.52263	7.41978	8.8565	3.7835	3.44634	4.23948	1.97558	2.75011	3.87376	1.42895	2.10054	1.68873
BC029722	11.6495	12.2374	15.2265	5.61759	5.07741	8.03003	12.61	12.0723	10.2224	10.2178	12.9925	14.3627	10.2605	9.29031	10.5072	12.3629	13.2737	10.0926	10.7612	9.17343	10.8438
Eif6	8.42651	8.81044	11.2373	27.0588	27.4471	27.3009	11.2136	15.5894	11.8223	11.9582	13.7797	12.2166	22.3665	25.9134	26.6327	18.8714	12.0272	10.6558	30.406	25.7864	26.1639
Fam83c	0	0.0282708	0.0290659	0.188102	0.303597	0.0702146	0.0312632	0.0302996	0.0491879	0.0290526	0.0397194	0.0641737	0.122702	0.179876	0.435129	0.0515562	0	0.0299534	0.113649	0.221577	0.194517
Uqcc1	14.2754	13.2654	14.9756	12.6972	13.3078	13.5893	13.293	14.4364	13.7706	15.1215	16.236	19.5686	18.9095	20.0073	16.6376	17.8387	14.5646	13.2872	15.7591	18.5418	18.0671
Nfs1	19.8064	17.6893	18.6983	15.1296	14.7898	13.4736	21.1432	18.4923	18.7694	18.5619	18.1701	20.3594	23.2757	19.1376	17.8349	20.4384	20.425	17.8528	16.653	19.0056	15.9715
Romo1	40.105	40.2867	34.6195	32.006	29.3803	33.4148	33.5794	33.1889	32.5624	47.4254	50.4765	53.4023	33.2745	52.844	44.5913	46.8776	39.8405	30.2613	34.8983	28.6692	37.752
Scand1	23.5247	22.6359	21.9035	20.3906	22.7196	22.4143	20.9416	21.8818	20.3354	18.3966	17.6681	20.6538	14.1268	16.9439	19.459	27.7898	25.5395	22.2588	24.9793	24.3507	21.3769
Epb41l1	1.74636	1.91893	2.9243	3.51831	3.99591	3.67728	2.11127	2.3072	1.71173	2.98302	2.70971	2.44329	4.24888	4.35388	4.92026	4.68964	3.59053	2.44596	4.72831	3.86814	4.66916
Dlgap4	6.83469	6.74999	7.73217	22.7715	23.487	22.5398	10.3444	10.1538	6.14952	12.9857	12.8998	10.6321	32.382	33.5423	32.0898	12.2975	7.12412	6.47596	26.494	21.8872	23.953
Ndrg3	5.10023	4.89971	6.27624	3.06664	4.68668	4.97072	5.28509	7.20263	5.7881	5.84688	5.02186	6.27521	6.50761	6.55867	6.79959	5.88367	6.49793	4.12752	4.89729	5.21123	4.48271
Dsn1	0.393015	0.368279	0.516323	0.891043	0.970749	1.16413	0.666426	0.645886	0.582512	0.344057	0.517418	0.493989	0.363278	0.372785	0.515305	0.427391	0.441963	0.212835	0.572004	0.481075	0.460717
Soga1	4.6979	5.1617	6.89749	5.14688	5.45246	6.02567	6.51682	5.44168	5.00427	7.44355	6.59991	6.40119	5.82968	6.46548	7.57661	9.72095	9.06898	5.75204	10.2478	8.02867	5.96757
Samhd1	4.6231	4.18486	5.21101	7.99049	7.433	8.67157	5.98494	5.91885	3.82208	3.90962	4.20708	5.09796	6.47168	6.16864	5.3404	4.96846	5.37108	3.41971	8.11555	5.54674	9.38687
Mroh8	0.0989545	0.115908	0.143001	0.066103	0.0746832	0.0575748	0.153812	0.0993807	0.0604999	0.0714678	0.0651385	0.0789321	0.100614	0.147496	0.0973088	0.0634128	0.0706192	0.0736838	0.046595	0.0302816	0.0265835
Rpn2	14.8507	13.2317	17.7475	31.3938	33.7811	35.5698	17.6315	19.5874	14.2231	18.4687	19.4447	18.096	29.3744	32.6188	32.6301	20.9173	20.6432	13.9923	39.9189	29.3699	31.4514
Manbal	6.27856	7.30352	10.0119	15.5232	18.9543	17.0056	8.97397	8.26251	7.32434	9.69458	6.9833	8.4045	14.3086	14.3604	15.187	13.7816	12.4636	10.9624	16.719	15.5032	17.9139
Src	1.45303	1.0533	1.664	3.66281	3.28301	2.67982	1.59092	1.67956	1.63147	2.19124	2.56265	1.95358	3.01054	3.59605	3.63057	2.74072	2.6087	1.33374	3.22732	2.31553	2.79872
Nnat	6.42084	2.63999	32.4446	2.04248	1.31863	5.33693	2.24049	6.5143	5.66148	33.4392	9.4021	5.64427	26.7802	26.7584	60.9929	30.8459	35.2865	4.03304	48.868	9.62388	12.6729
Tgm2	31.4928	32.1425	44.6717	74.2368	71.8088	60.8262	37.3233	55.1082	37.7351	41.9215	46.3915	45.9956	109.469	116.636	123.706	68.927	89.3801	32.558	109.767	89.0673	82.9127
D630003M21Rik	1.90175	1.73806	3.00839	0.501885	0.756041	0.956234	1.2408	1.1554	1.33975	1.40176	2.4419	1.89775	1.05037	1.95975	1.5392	1.08329	2.65853	1.65502	0.906539	1.12082	0.630733
Lbp	4.41532	3.81201	6.09392	3.4466	3.54452	3.89676	3.72712	4.21013	3.90264	6.37775	5.97621	7.80893	5.80086	7.46858	8.68379	5.10787	7.85982	3.39857	9.57767	5.49572	7.01027
Snhg17	0.825907	0.870665	1.16867	2.55169	2.0518	2.64296	0.855842	1.27012	0.778468	2.63452	2.4465	2.16853	3.30654	4.46255	4.16238	1.49958	1.10514	0.973732	3.01395	2.17988	2.71796
Snhg11	0.0843802	0.0263564	0.392917	0.012526	0	0.03273	0.0437193	0.0423718	0.0687858	0.622961	0.185149	0.104699	0.543369	0.230582	0.77445	0.456618	0.187345	0.0837752	0.490032	0.0688577	0.151121
Adig	3.69858	6.23842	9.26449	0.263541	0.29775	0.516468	0.766527	1.4858	2.89444	7.40819	5.64839	4.40565	4.81357	4.4103	6.59521	7.20526	8.16485	3.37829	5.29434	0.905457	1.74873
Ppp1r16b	1.89696	2.36163	2.48027	0.91721	1.37714	1.40329	1.90956	2.05482	2.27539	2.24426	1.30223	1.67165	1.26748	1.19159	2.07861	2.59334	2.07579	2.54254	1.8375	1.57564	1.09202
Fam83d	0	0	0.11571	0.160462	0.241721	0.454222	0	0.180932	0	0.173485	0	0.0638682	0.0610591	0	0.0787378	0.0513107	0.199996	0	0.0848306	0.183769	0.129061
Gm826	1.68554	1.72988	1.85586	0	0.161539	0.2802	1.66346	1.93463	1.37403	1.31396	1.47938	1.79265	0.326439	0.119637	0.210477	1.50877	3.13133	1.27501	0.151176	0.392991	0.172499
Mafb	20.6672	15.0924	18.6409	15.0437	18.0363	16.6689	24.5548	28.8439	17.8062	15.3039	15.6686	15.1211	9.99963	14.0217	15.6981	15.4362	53.1649	17.0166	22.7183	17.0979	25.7694
Plcg1	9.05961	8.50369	11.2114	4.99914	6.09312	7.63165	8.51872	10.3087	8.59131	9.576	9.93941	8.24031	7.66076	8.84334	11.1987	8.26214	15.1222	7.40469	8.28767	7.31833	5.93291
Chd6	5.84326	4.21689	6.11927	3.27028	3.56846	5.56529	5.23557	7.25516	5.11639	4.44229	4.03234	4.23206	5.62855	5.36048	6.05673	4.16684	7.00534	3.3026	4.74629	3.96423	3.39242
Ptprt	1.94798	2.15483	3.14921	0.11849	0.0669352	0.287495	1.67395	0.858893	1.1232	1.73859	2.53956	1.70794	0.386467	1.07643	0.959348	1.72126	3.06518	1.4057	1.36021	1.39577	0.612658
Srsf6	15.3467	12.7233	17.9775	27.2938	28.4549	31.5421	20.9114	21.3928	18.4001	26.654	28.9291	26.9206	36.2744	33.6439	35.0501	24.6929	21.2644	18.3285	32.6124	34.3381	33.1965
L3mbtl1	0.0857385	0.0803422	0.0826018	0	0	0.0332569	0.0296154	0.0574052	0	0	0.225756	0.182374	0.0581175	0.127797	0.187361	0.0244194	0	0.113498	0	0	0
Mybl2	0.0776126	0.0727277	0.0996976	0.599113	0.520676	0.54189	0.0804257	0.389734	0.0421793	0.0996518	0.13624	0.220119	0.0526094	0.115685	0.169604	0.0884202	0.0984684	0.0770562	0.341093	0.221673	0.500403
Fitm2	45.1605	40.6763	53.0539	28.9504	33.7113	32.1285	49.1764	56.8227	60.6513	48.0844	46.0133	61.9415	62.7799	55.9671	60.282	66.2299	72.9803	66.7002	55.6442	60.3449	52.034
2310001K24Rik	1.94325	2.12444	2.80824	0.432706	1.95549	0.376882	1.51027	2.11426	1.18809	0.935649	1.49238	1.03337	0.987919	1.68962	1.69861	1.93712	2.00317	2.57243	1.98255	0.594665	1.91415
Serinc3	111.065	104.513	128.107	91.0021	107.305	130.513	122.269	129.126	117.301	74.9478	73.6239	69.6987	77.104	64.3767	69.6816	93.0848	184.847	66.3036	116.791	79.8358	73.54
Pkig	12.2537	12.7208	13.1364	11.9039	9.21792	11.8477	14.3162	16.7404	14.3715	12.3784	13.8786	13.7351	9.71082	9.71428	8.74208	14.2166	11.4312	11.3906	13.8591	10.8451	11.5861
Ada	0.239428	0.504807	0.922676	2.50575	1.56609	2.71649	0.37216	0.961838	0.439153	0.403485	0.709235	0.509287	0.973773	0.802975	0.863303	0.86945	1.25304	0.178284	3.15673	1.75845	1.47938
Ywhab	26.2557	24.7692	38.8815	47.8442	53.484	49.8906	30.3651	36.6174	31.1663	34.9056	34.4266	32.4464	46.8351	44.5223	48.6416	44.2017	44.0664	25.1528	65.97	53.0439	51.63
Stk4	5.33731	3.83248	4.78742	8.85202	9.40426	8.40009	5.99696	6.53094	4.95104	5.51384	5.33064	6.30721	6.57039	7.55923	7.56112	4.61282	5.31215	4.40572	8.1077	7.68464	8.61399
Matn4	2.10763	2.1052	3.25776	0.185661	0.233066	0.485124	2.11202	1.02346	1.43491	2.0742	2.86625	2.78348	1.41295	2.69272	3.88703	2.19663	2.68868	2.1615	1.61406	1.95616	1.0453
Sdc4	47.3784	33.5508	54.2573	86.1585	71.6808	66.6298	63.5269	76.9257	56.6486	82.7757	80.5242	77.1099	93.0927	72.3726	74.4583	135.717	96.4322	42.4609	158.003	91.7423	82.1057
Pigt	6.89915	7.68801	10.509	14.6704	15.8867	17.2861	8.46957	11.6105	8.18283	9.36701	9.61486	10.2462	12.9553	13.1091	15.2395	10.9666	11.8876	9.6883	21.5989	17.4606	16.2299
Ube2c	3.27239	2.72091	3.15267	2.87361	3.43214	4.66609	1.62386	2.68473	2.47975	3.28437	3.33735	2.20585	5.43609	3.98454	3.20286	1.69338	2.14896	2.05918	4.86136	2.08743	3.21926
Snx21	4.55671	4.76532	5.38442	3.78951	5.16808	3.69122	4.61752	5.30956	4.86384	4.53344	4.73959	5.59598	7.06487	4.76563	6.4697	6.4747	5.91692	4.99894	5.28702	5.39279	4.95063
Neurl2	13.2361	9.30226	17.1922	7.36824	6.89757	5.08827	13.4709	10.5633	10.4046	11.2665	12.6026	10.4322	10.0935	7.5745	10.2268	13.7329	13.8316	11.2639	10.573	8.10089	8.38151
Ctsa	14.9951	13.8846	16.6747	21.3242	24.2712	24.429	16.7238	18.0206	14.0678	14.293	15.7264	14.9209	17.7274	16.5169	19.7276	16.2001	17.7751	13.0708	27.4773	20.7504	25.4537
Pltp	11.366	12.7544	17.6645	9.91521	13.6968	13.6072	14.783	17.4747	11.4388	11.2604	10.7148	10.7949	10.0823	8.71474	14.6573	14.6272	16.0224	11.1916	18.6326	10.0194	10.9068
Cdh22	1.00347	1.15264	2.12063	0.518967	0.521182	0.979363	1.34173	2.0481	1.9263	1.27803	1.66203	1.6525	1.05321	1.25447	1.86746	1.8531	2.18689	1.34979	1.46325	0.911327	1.00874
Slc35c2	2.72489	2.58208	2.94966	6.49023	6.53162	5.87855	4.18789	3.38235	4.16806	3.3021	3.78895	3.35392	4.545	5.79571	5.90108	3.76705	3.26289	2.85734	6.63163	6.03376	6.57999
Slc13a3	0.0229787	0.0215324	0.022138	0.327469	0.393098	0.106958	1.21439	0.230777	0.0374639	0.0221278	0.0605045	0	0.280368	0.137003	0.150644	0.0589016	0.0218651	0.0228139	0.302961	0.140637	0.197539
Eya2	4.32745	4.09298	4.71462	1.00863	1.34304	1.8825	3.31084	3.4525	2.83534	4.7514	5.64399	5.97888	4.02992	5.1843	6.04516	3.62842	6.42673	3.21228	4.38005	3.36636	2.95524
Ncoa3	10.9892	10.4682	13.9066	10.4639	10.8904	12.5051	15.241	15.3048	11.3216	12.234	13.3486	12.2203	13.4884	11.9908	14.0902	13.9806	16.306	8.64997	15.0661	10.7946	10.9769
Prex1	2.3229	2.6908	3.32877	4.59542	5.0627	5.40616	4.02796	3.45833	2.60728	3.81059	4.65643	4.68033	5.19846	5.06309	6.06078	3.43097	4.0097	3.26815	6.33191	5.00092	5.09262
Arfgef2	15.0851	14.1229	18.7326	13.6065	15.8676	15.5665	17.6708	21.2156	19.0251	19.8161	22.7204	26.0275	27.2029	24.1755	25.1537	23.537	17.8516	18.0294	25.4145	25.1554	23.5369
Cse1l	19.1352	14.1616	17.4718	31.5163	36.4304	40.3027	23.5026	23.1434	25.4546	17.7264	19.8965	19.4086	34.106	27.5395	26.4302	18.4858	19.0729	15.2977	30.5407	34.1326	27.4977
Ddx27	3.33356	2.26122	3.73888	8.99608	8.13603	8.27935	3.04192	4.09745	2.96083	4.50375	4.68351	4.39206	8.34717	6.22954	9.16568	4.46378	4.0952	2.76628	7.63755	5.45079	7.93955
Zfas1	3.06847	3.41207	3.94161	8.6364	7.08134	9.14089	2.54375	3.61584	3.00166	3.58522	5.11701	4.35128	12.3965	12.8063	10.8359	5.83791	3.38692	2.80275	6.89679	8.56366	10.4195
Kcnb1	4.45413	5.17081	6.2609	3.93007	3.32752	3.58084	4.73448	4.28475	4.19218	4.12849	4.49071	4.43764	4.1364	2.95415	3.43292	4.48315	5.86609	4.24614	3.38913	3.70285	2.72382
Ptgis	5.18175	7.21781	10.704	1.53844	1.73813	3.25936	6.53056	5.62602	4.18605	13.4862	17.7002	13.8521	8.54375	12.5248	14.9348	10.969	16.5687	7.23025	9.49601	6.57135	6.3708
B4galt5	5.34079	4.90038	6.94092	17.7395	13.716	11.5234	7.46563	9.27488	6.5533	8.73244	9.55821	12.1296	14.8203	16.3359	16.2665	11.9075	4.63199	5.57867	20.4854	22.7449	21.7905
Slc9a8	5.03315	4.21016	5.95338	7.93319	7.82268	9.45996	5.46135	5.98111	5.37038	7.02911	7.26814	8.08555	12.6465	11.1157	12.5248	6.50706	4.91461	5.66422	9.93901	8.83814	10.3215
Cebpb	92.9031	80.0376	77.5295	84.0248	83.8668	72.1338	106.674	101.785	60.0803	36.9822	41.5393	42.709	41.8026	33.9658	34.4747	63.2452	153.147	45.4066	92.8937	44.4733	50.9431
A530013C23Rik	1.36632	0.941412	0.716238	0.340032	0.707679	0.561152	1.56159	1.19059	0.737077	0.638513	0.687777	1.08986	0.245158	0.41929	0.342484	0.703892	0.726526	0.538618	0.32168	0.245949	0.302278
1200007C13Rik	0.146437	0.04574	0.188106	0.478239	0.392957	0.511208	0.505814	0.245112	0.159165	0.564057	0.257052	0.311484	0.297784	0.145513	0.128001	0.250242	0.13934	0.0969244	0.459686	0.119498	1.04905
Ptpn1	4.8514	4.3634	6.67702	12.018	10.9844	11.2656	6.14939	7.65646	6.07345	7.25792	6.33001	8.59181	10.2178	10.524	12.4379	9.69685	9.39744	5.74124	14.8281	12.301	14.7319
Dpm1	2.64022	2.71395	3.7769	2.22333	1.80343	2.66268	3.24993	2.8605	3.06536	4.08334	3.05461	3.88014	3.61186	2.62357	2.85332	3.54108	3.1822	1.93817	2.07955	2.87923	2.20091
Sall4	0.238109	0.324542	0.312816	0.13496	0.108913	0.151134	0.224309	0.369572	0.529375	0.375206	0.113992	0.322306	0.352148	0.129059	0.113527	0.221945	0.247167	0.19342	0.203853	0.158978	0.186084
Tshz2	7.54641	6.55191	9.03598	6.15907	4.88181	5.17928	7.96357	7.65625	6.17686	8.33479	8.79967	8.92684	8.76909	9.8709	11.4292	9.25081	12.6175	7.70637	11.2113	7.61603	7.38101
Fam210b	2.9155	2.57678	4.02175	2.15416	1.20022	1.42646	2.54054	3.46044	3.13291	3.03088	2.31174	2.36082	2.2233	2.81482	3.04078	3.39698	3.81454	2.82882	3.33848	2.23047	1.70887
Cass4	0.247126	0.252625	0.36795	0.800407	0.836479	0.836573	0.442327	0.293316	0.384595	0.237976	0.325351	0.358406	0.456856	0.301379	0.677501	0.652658	0.256527	0.40149	1.26944	0.962494	1.18293
Rae1	5.11429	5.27603	7.14216	12.3701	12.1816	11.7388	6.12621	8.52911	6.38754	6.5515	5.0653	7.68487	11.6405	10.4904	11.9963	7.97796	6.78622	5.77638	13.4328	13.0947	10.8401
Ctcflos	0.164542	0.0440532	0.475568	0	0.0236541	0.218825	0.0730742	0.141644	0.0766475	1.04124	0.154733	0.424997	1.00381	0.595625	1.88003	0.381605	0.469705	0.0700126	0.664102	0.230183	0.227331
Pck1	3.59956	3.07828	13.4338	0.0311269	0.105502	1.83	3.69381	2.70252	1.62385	15.2449	5.38307	7.02475	20.3961	10.5222	24.0562	6.12134	25.6717	3.99011	4.31139	3.16553	2.77895
Zbp1	0.237698	0.127279	0.0654292	1.99616	0.785927	1.02737	0.527815	0.682063	0.110725	0.0653991	0.178822	0.361148	0.828632	0.303685	0.578797	0.203098	0.226179	0.0337134	0.639575	0.374088	1.64201
Npepl1	24.9021	26.5185	30.0755	26.4166	28.317	26.3264	32.142	33.5198	32.2909	22.4019	25.7329	26.272	34.1389	30.5044	28.6675	32.7527	27.879	25.1601	37.0028	35.4723	36.0798
Gnas	86.0027	81.5033	101.114	94.12	83.8169	83.9844	99.2331	100.726	93.705	78.9084	82.5074	88.4943	100.015	91.9274	94.3064	106.336	99.4291	85.8647	117.716	116.838	108.51
Ctsz	21.788	24.0792	26.9997	46.5157	45.3567	49.1594	22.4915	28.0622	21.5576	24.9853	31.6407	26.6219	38.0496	36.4424	47.6488	35.5276	33.2346	25.9251	53.7246	37.7653	48.0767
Atp5e	138.464	161.211	136.883	114.94	88.0379	83.5407	134.643	127.82	131.01	143.26	153.183	163.666	118.374	115.45	117.215	143.149	145.13	133.745	103.02	96.2301	113.151
Slmo2	25.1265	21.8546	23.4003	41.7182	39.8072	39.3598	27.2389	31.5757	30.199	24.5683	26.888	31.5197	36.422	30.6338	29.1435	28.3501	25.2575	25.7139	35.7368	39.5889	41.5388
Gm14443	0.739868	0.508421	0.4752	0.285562	0.223358	0.430478	0.562235	0.81736	0.703654	0.379985	0.292218	0.472131	0.401213	0.698442	0.840739	0.442519	0.492808	0.514194	0.394835	0.603762	0.477026
Zfp968	0.827256	1.14433	1.17651	0.56139	0.911748	0.779285	1.26545	1.02863	0.417467	0.910428	1.2447	1.1312	0.640859	0.822039	0.619808	1.91856	0.56226	0.54755	0.333885	0.626855	0.211654
Gm14412	1.28854	1.27846	1.09535	0.540085	0.991557	0.529208	0.863979	0.83735	1.66828	0.802887	0.299365	0.564291	0.924807	0.790842	1.29195	0.906684	1.00972	1.2793	0.92795	2.2267	1.14028
Zfp970	9.04823	8.27194	11.747	6.63404	7.99482	7.83262	8.57578	10.3062	8.95017	8.97884	9.58796	10.6794	12.4536	6.82562	10.0552	9.38109	8.34724	7.55917	6.91043	10.8055	8.18155
Gm14403	3.69054	2.71236	3.55552	1.16016	1.60202	2.02096	2.92447	2.76165	4.77818	1.53305	2.09592	2.15494	2.20731	1.83363	1.4232	3.15333	2.61655	1.58058	2.58962	6.20041	3.1104
Gm14325	9.56595	10.3536	12.1451	6.60484	6.93981	7.76619	11.2958	8.93688	11.4251	9.99724	7.9078	6.78256	11.4605	9.0635	8.26442	11.2148	6.84441	8.83476	9.00869	10.1662	12.5902
Zfp971	9.77666	7.59081	11.7334	8.11081	8.26411	10.4666	11.1152	11.0531	12.2052	11.0824	11.2532	10.5168	12.2695	10.742	9.5225	11.5518	8.7181	9.3183	9.5228	11.9672	10.3857
Zfp931	5.26456	4.2494	5.67457	4.17837	4.30111	4.12455	5.67143	5.02549	6.16122	4.71827	3.4998	3.38164	4.98185	2.87466	4.71569	4.27555	2.7775	4.70931	4.61426	6.31654	3.97682
Ppp1r3d	2.34753	2.54349	3.25111	1.53551	2.73142	2.64636	1.78645	1.91558	2.4519	1.51884	2.36624	3.04286	1.93935	2.51497	2.98179	2.66397	3.45535	2.47636	2.65984	2.51433	3.50798
4921531C22Rik	2.31504	1.31302	2.58251	0.759675	1.41003	1.13429	2.7146	1.77435	1.39057	1.75999	1.68433	2.46216	1.48665	1.18049	1.59757	1.71779	2.26082	2.0565	1.37696	2.38632	1.57117
Lsm14b	15.3314	14.4053	16.7267	14.0246	14.5107	14.0796	18.0341	16.7708	14.8287	17.3973	17.5113	18.8618	14.9144	15.5024	14.0714	17.4545	16.2444	12.3418	15.687	14.3539	13.0462
Psma7	19.7383	20.8719	24.24	35.3349	36.467	38.0844	24.9406	25.5039	28.2059	19.9465	21.9803	20.2043	31.5714	26.2228	26.8006	23.4645	22.5677	20.6812	35.3033	33.4718	31.5219
Mtg2	2.37694	2.30284	2.79455	2.3324	2.55407	2.10963	2.71357	2.75132	2.51238	2.4829	2.59893	3.085	3.64567	2.7923	3.11654	2.44402	2.03174	2.2999	3.09212	2.73692	2.59749
Osbpl2	7.29822	5.52474	7.30695	4.97091	6.91217	6.46109	6.28746	8.33568	5.50614	7.02798	7.34757	7.27498	6.51849	7.93476	7.39262	6.48042	7.10793	6.02404	6.36095	5.92061	6.58153
Adrm1	13.0227	13.3178	17.0702	33.6542	35.7859	31.1459	14.695	20.0898	16.6895	18.2681	15.7024	17.1131	31.4476	29.9562	31.0302	20.0608	18.7661	14.3279	32.3701	26.6698	25.0948
Lama5	7.2397	6.33045	8.45497	12.6154	15.7777	16.1144	7.36035	10.0292	6.97398	9.38333	7.91044	7.72215	17.8036	13.5986	15.7839	11.6704	10.904	6.95795	20.107	17.1569	13.5238
B230312C02Rik	0.703663	0.329688	0.813504	3.32174	2.54914	4.66731	0.729168	1.13071	0.401533	0.677609	1.11168	0.673542	3.8635	2.72698	2.76784	0.480989	0.401737	0.489033	1.06028	1.37812	2.41964
Mrgbp	1.88364	2.05392	2.57362	3.69101	4.13565	4.4237	2.41328	2.44208	2.26141	2.20965	3.24639	3.24177	5.15371	4.28804	4.53537	3.86269	2.08565	2.48218	4.19288	3.94064	4.04823
Dido1	6.58289	6.28671	9.04026	6.906	7.07745	8.27854	7.81066	8.26632	8.03844	9.04477	8.06196	8.41871	10.2917	9.67785	10.2016	8.59474	7.43781	6.10654	10.3295	8.05787	7.18993
Slc17a9	0	0.0350911	0	0.200127	0.150736	0.130731	0.116416	0.112828	0.0915818	0.072123	0.345112	0.238967	0.0761521	0.167454	0.196402	0.0639941	0.178166	0.148718	0.211599	0.0458388	0.201204
Col20a1	1.20034	0.803422	0.715882	2.44371	2.73215	2.66055	1.48077	2.35361	1.70073	0.743075	0.865396	0.851079	0.581175	0.681583	0.82439	0.561646	0.462306	0.964737	0.619036	0.524746	0.644927
Eef1a2	638.501	609.414	722.559	316.976	329.304	306.059	615.167	565.079	518.014	571.889	593.135	691.552	532.977	464.285	478.752	754.762	676.334	640.774	523.272	547.179	503.28
Ppdpf	10.7635	11.5149	10.629	7.66953	8.21374	6.99319	12.1761	11.1702	14.1851	9.41485	9.91939	11.3521	7.66081	9.225	9.05564	13.0287	11.8635	12.9127	9.12285	11.3087	7.99996
Zbtb46	3.16909	2.61327	3.51452	2.45885	2.86306	2.85186	4.69971	3.15445	3.83492	3.83842	3.20797	3.61016	3.98125	3.73694	4.52453	4.20008	2.64024	2.46116	5.02719	3.8964	3.04218
Dnajc5	13.1674	12.7586	17.833	24.0087	25.4601	24.6884	15.6271	22.3114	19.4307	19.7832	19.4909	20.4014	33.6108	28.772	30.552	20.646	18.5807	15.2462	28.2741	29.7039	25.9652
Uckl1os	7.50744	8.54877	8.92653	2.92017	2.96451	3.37281	7.43489	7.20573	6.19745	6.0398	6.25557	4.75028	4.3481	4.46189	3.36421	7.02362	7.46009	7.45361	3.35606	3.1989	3.52306
Tcea2	1.90564	1.70265	2.1348	1.22365	1.78385	1.59868	2.3421	1.78033	2.09536	1.45099	1.8087	1.46114	1.98266	2.57621	2.73103	1.93118	1.81329	1.67198	1.54422	1.19344	1.80964
Rgs19	1.4509	1.20852	2.12262	6.79653	4.00159	5.56534	1.67055	2.80637	1.40179	2.0699	2.54689	2.05747	3.2783	3.52429	4.15702	2.61716	2.35211	1.3338	5.2631	3.28888	6.12093
Pcmtd2	17.6471	12.8586	15.2627	5.3584	6.65932	7.46736	17.6336	14.8747	16.5576	11.3935	11.4656	13.467	8.03939	7.25913	7.85043	12.5816	16.1649	14.4203	7.23036	7.11854	6.52626
Zfhx4	8.19351	7.91329	10.7329	4.02873	5.01143	8.04583	9.1691	8.87884	7.46761	8.33009	10.2958	8.26876	8.50124	10.7599	12.8896	7.23507	11.1367	7.83236	8.94248	6.58992	6.82433
Pkia	127.627	112.382	133.321	57.6554	58.1068	63.2211	134.656	126.042	144.234	108.636	116.724	128.922	98.0379	71.2837	72.4168	114.278	110.564	110.118	74.8512	92.7172	78.695
Stmn2	1.68991	1.86418	2.34939	1.2956	1.70055	1.74246	1.81766	2.12686	1.74379	1.38015	1.74607	2.00206	1.6095	1.30727	1.29018	2.39435	2.40184	2.1875	2.88075	2.985	2.45956
Hey1	5.21176	3.40486	4.3139	2.58254	0.960276	1.02503	4.29772	4.12839	5.56503	2.58008	2.17441	1.99078	0.970269	1.58649	1.01058	4.45313	4.12102	2.80584	3.24906	1.84197	1.65646
Mrps28	29.5376	29.1126	31.8482	31.4887	25.1034	26.8919	24.4231	26.1296	23.8292	28.0018	33.4471	32.3913	18.9845	26.4618	25.0832	35.3071	29.4168	26.4388	25.0785	28.8497	24.9976
Tpd52	4.38553	3.98952	4.44097	15.04	14.5119	13.2052	6.45185	7.08887	5.79313	4.33104	5.35227	5.58345	11.8149	8.51695	8.93998	5.56604	3.89886	3.92504	9.94831	11.0694	13.0026
Fabp4	275.243	302.786	418.892	142.352	153.427	192.984	268.589	292.413	269.076	412.646	282.252	278.226	303.521	324.342	476.624	534.922	611.11	337.538	601.169	253.587	261.996
Impa1	3.1077	3.4904	3.65227	6.49789	6.03275	6.79663	3.79133	3.91796	4.68942	3.56569	3.59811	3.51616	5.24395	5.02638	4.76825	3.7476	4.32029	2.42895	5.14761	5.15296	5.13945
Lrrcc1	3.31848	3.12464	4.32454	1.69918	1.82294	2.44381	3.53843	2.41505	2.73132	3.41173	4.26336	3.44411	2.70582	2.48511	2.37521	3.0135	2.6085	2.96044	2.37029	2.90425	1.98108
1810022K09Rik	9.02343	10.8256	11.6569	16.9265	19.6051	19.0913	11.9715	12.5636	12.1482	8.95263	10.8897	9.88766	15.9863	13.4498	12.8171	9.9879	11.8385	9.84104	15.9011	16.9862	15.426
Car13	0.625492	0.92803	0.853696	2.18204	1.67848	1.81966	0.918232	0.88993	0.807333	1.65641	2.19595	1.71854	1.90794	3.18543	2.80207	1.06889	2.38072	1.24202	2.30713	2.48833	2.52052
Car3	800.022	509.173	1006.05	1338.37	1307.49	1240.61	1344.11	1146.92	1185.92	685.332	649.619	517.714	1402.24	1119.09	1217.43	972.156	695.78	582.249	1870.56	1396.75	1244.42
Car2	7.42159	3.98723	6.19673	4.31873	3.63458	2.93632	7.53678	5.56532	6.53399	5.09804	5.79733	6.84078	3.72271	3.46615	6.29263	6.55266	5.0375	6.68066	5.17204	6.35913	4.94453
Gm9733	0	0	0	2.41793	0.585381	2.25641	0	0.194741	0.15807	0.373452	0	0.412456	0.394315	0.289025	1.01697	0.165681	0	0.192516	0.73044	0.237353	1.66693
Sirpb1a	0.0523064	0	0.0503928	1.07154	0.631629	0.852138	0	0.157595	0	0.0503696	0	0.111261	0.212734	0.389824	0.205746	0.089385	0	0.0519314	0.837408	0.256105	0.899313
Sirpb1b	0	0	0	1.11297	0.335317	1.01786	0.129486	0.250991	0.0679091	0	0.109674	0.354394	0.254105	0.310423	0	0.249125	0	0.0413537	0.235356	0.917731	0.671379
Sirpb1c	0.0420913	0.0394421	0.0811028	3.52407	3.0073	3.37962	0.0436169	0.507271	0.137249	0.121598	0.221659	0.313363	0.770348	0.564649	0.441507	0.395608	0	0.167158	2.25944	1.8548	2.44243
Gm5150	0	0	0	2.02382	1.39179	1.7244	0	0.29765	0.0805336	0	0	0.105069	0.200896	0.147253	0.259062	0.084411	0	0	0.558218	0.604633	1.2739
Mtfr1	12.4439	11.9689	13.0713	11.9136	12.9911	12.9814	14.7695	13.9289	15.663	10.6898	11.6556	13.7302	14.2689	12.2565	10.1345	12.2016	11.7886	11.0756	11.5899	14.4268	11.9286
Pde7a	12.0174	9.43493	11.9652	4.50466	5.2917	8.33294	17.3573	10.0499	10.2756	12.3469	13.5612	10.067	9.21531	7.93035	8.11158	9.81882	10.655	7.44744	9.64232	5.60383	4.85299
Cp	5.7875	3.73288	6.11886	3.29151	3.32797	4.50438	6.07516	5.47274	7.41386	4.46339	4.53539	4.42328	5.40054	3.75309	4.35262	5.15913	6.19838	4.88784	5.58013	6.01089	3.44608
Gyg	162.573	140.987	162.388	87.6551	91.3674	92.2106	179.856	152.389	162.368	159.015	183.476	183.888	160.517	128.248	132.186	144.238	125.312	131.461	131.774	135.044	113.608
Cpa3	1.97485	1.55447	1.8265	4.01045	5.96186	4.96381	2.53757	2.93537	2.38262	0.608552	0.935985	1.84831	2.73083	1.17744	0.828589	0.337477	1.12749	1.56855	4.61232	2.12726	3.98959
Naaladl2	0.74817	0.44222	0.598818	0.133277	0.173742	0.321459	0.572521	0.577994	0.36594	0.665047	0.636457	0.538638	0.304287	0.566168	0.739501	0.639265	0.668102	0.319978	0.466111	0.507216	0.531854
Nlgn1	0.0982099	0.125494	0.0688123	0.0159044	0.0359376	0.0623363	0.148028	0.0627664	0.109172	0.0257927	0.117542	0.0759643	0.0726231	0.0798468	0.09365	0.0686571	0.144423	0.10637	0.0336323	0.0765004	0.0383759
Ect2	0.0889966	0.0833952	0.128611	0.713411	0.761235	1.0874	0.0691667	0.558624	0.19951	0.128552	0.0585835	0.23663	0.226222	0.165816	0.145861	0.133074	0.127025	0.0441793	0.377155	0.435749	0.765068
Nceh1	19.7328	20.2437	23.2306	11.2363	17.5155	18.5291	32.8587	27.3096	28.3038	17.1788	21.4439	30.8129	20.5972	18.7356	19.4719	23.4682	24.2466	36.3062	23.2237	33.2294	24.8814
Tnfsf10	3.66374	3.24123	4.95474	0.405371	0.618285	0.635532	2.92404	2.46825	3.2278	2.54197	2.12711	3.02528	1.43454	1.28892	1.90956	3.88874	1.99211	3.14043	1.2644	1.03063	0.562423
Pld1	2.57971	1.71517	2.80488	1.59746	1.78009	2.87326	2.54592	2.93627	2.0629	1.57332	1.55259	1.69845	1.49884	1.75779	1.69121	1.70039	3.06252	1.59771	2.16335	1.5939	1.91407
Tnik	6.44562	5.76174	7.24102	16.1514	17.3044	17.374	6.52542	9.07058	7.19693	7.10226	8.57846	9.24001	23.5933	18.4929	16.083	6.39524	7.9249	5.89521	14.4653	22.2446	16.7407
Rpl22l1	18.1494	22.6385	17.717	71.0848	73.2966	64.1984	28.8958	32.4716	35.5672	28.01	26.4261	29.5293	69.9041	54.1048	45.7023	25.0585	21.1584	21.8379	51.9554	48.6985	61.8666
Samd7	0.0364791	0	0	0.292423	0.917721	0.297146	0.0378013	0.109909	0.0297374	0	0	0	0.0741817	0	0	0	0.0347112	0	0	0.178611	0.0391995
Kcnmb2	0.11493	0.251292	0.25836	0	0.0385513	0	0.198493	0.23085	0.18738	0.184458	0.15131	0.162978	0.077905	0.342616	0.0502306	0.55647	0.656162	0.0760708	0.252548	0.187575	0.123501
Zmat3	3.70223	3.66349	5.22178	8.59994	11.1319	11.2184	4.69578	5.71112	4.56325	6.17484	6.29736	7.22925	10.2992	9.57982	9.10651	5.28908	5.05876	4.39613	8.38169	8.70098	7.46334
Zfp639	5.18733	5.29155	6.43145	4.26937	5.70455	6.31647	5.60216	6.94623	7.60087	6.5128	6.19536	6.05237	9.79198	7.07945	7.031	6.76993	4.49858	4.93283	6.1425	7.15336	6.63256
Mfn1	47.8042	46.3933	52.4566	25.0513	25.4826	27.392	50.1056	52.4391	52.3747	48.9596	54.9625	67.2891	45.4372	39.5564	38.882	54.26	46.9795	51.762	38.153	45.4879	39.4062
Actl6a	5.99373	5.61649	6.24584	8.97018	9.80628	10.296	6.04197	6.92043	6.41498	4.86873	6.76368	5.2905	7.21359	5.89516	7.75181	7.03739	5.39288	4.57439	8.40926	9.38299	7.49226
Ndufb5	126.409	130.887	132.171	112.116	107.057	102.637	128.413	125.466	147.038	115.054	138.113	143.892	115.399	109.042	99.259	135.39	125.807	116.211	116.256	147.699	137.746
Fxr1	119.638	89.1249	105.982	89.8762	94.9212	99.7301	113.471	111.914	113.847	104.989	108.777	107.647	114.954	91.3536	87.004	91.1707	84.8271	76.4162	79.2872	99.7314	75.9685
Dnajc19	8.89752	7.47309	8.51467	5.75151	5.56977	7.82589	7.61654	7.9795	7.90813	7.90899	7.75703	8.16535	7.50364	7.45163	7.45224	8.36516	7.44697	6.49974	7.73465	8.34136	8.1221
Mccc1	5.04414	4.15249	5.07043	1.72498	2.02596	2.39371	3.95708	4.85708	5.23579	5.72137	5.24348	6.33056	3.89383	4.485	4.40433	5.17936	4.89339	4.1715	2.90582	3.56263	2.78658
Acad9	5.36483	5.4416	5.96515	4.40159	5.30187	5.57158	5.51944	6.10247	5.95654	5.68466	5.77191	5.09224	6.13909	5.64628	5.89961	6.58835	6.01969	5.38364	6.10261	5.22527	5.93022
D3Ertd254e	1.83275	1.79997	2.56367	1.6795	1.91523	2.05068	1.73483	2.01763	1.98248	1.62913	2.04167	1.70557	2.43687	2.20645	2.35682	1.89724	2.21345	1.74963	2.38983	2.63168	2.17774
Gm43204	0.894283	0.837997	0.689253	0	0	0	0.741357	1.07776	0.874811	0.344468	0.706413	0	1.09113	0.799779	0.703528	0.611287	0.170189	0.355148	0.336875	0.437863	0.384389
Anxa5	36.4155	40.6322	52.6248	75.5609	94.3943	87.1833	47.6584	58.0416	47.3868	85.8495	107.337	90.7277	113.958	122.529	118.128	124.92	105.813	77.4641	178.202	162.533	163.119
Ccna2	0.440242	0.0825067	0.508963	2.19586	2.39228	2.903	0.212893	1.65065	0.382806	0.197839	0.347756	0.561862	0.119367	0.437466	0.230891	0.376159	0.39098	0.262251	0.939751	1.11369	2.01844
Trpc3	3.09591	2.61095	3.47266	1.35904	2.15853	2.16156	3.25396	2.79832	2.54178	3.19423	2.94045	3.90414	2.42832	3.23021	2.37755	3.17432	2.73546	4.41298	2.39492	2.70685	2.25746
Nudt6	6.93136	4.41935	6.60893	4.07334	3.73918	4.65652	5.70164	6.96121	5.18436	3.16532	3.76304	5.62387	2.90622	3.30181	4.87198	4.33496	5.84751	5.03709	5.11439	3.14885	4.76074
Spata5	4.99436	3.98668	5.31657	7.66114	8.81069	8.43063	4.44061	6.59494	6.18242	5.31413	6.12878	6.36098	12.4132	11.1205	10.3481	6.05861	5.13368	4.83612	8.681	10.6041	9.87229
Spry1	15.4638	17.6204	19.3873	11.6063	14.0258	13.9158	19.571	19.1334	14.3875	13.9381	14.6582	14.8676	12.7462	13.3994	14.9768	20.3301	28.6439	17.6865	24.5046	18.5753	14.7116
Ankrd50	6.39396	5.02601	8.1454	5.49386	6.40582	6.47136	7.73732	7.30038	6.77712	6.76885	7.32151	6.16979	6.42943	7.34246	6.95849	7.62201	6.66161	5.82962	8.85278	8.39675	6.2641
Fat4	4.31444	4.33073	6.67208	2.84169	3.56883	4.18379	3.59546	4.12969	4.37643	5.66731	6.24077	5.31626	7.01318	7.48184	7.32286	5.85771	5.48708	5.07367	6.30504	7.05006	5.01878
Intu	1.58101	1.79896	2.17595	1.19264	1.31498	1.48307	2.03953	1.66883	1.53869	1.32051	1.72038	1.25253	1.18103	0.937813	1.43837	1.25438	0.997808	0.912973	1.00273	1.40207	1.00548
Plk4	0.592731	0.497967	0.590738	1.1651	1.35747	1.4984	0.656575	0.882662	0.433203	0.511737	0.645808	0.60866	0.623452	0.365582	0.669969	0.488988	0.564006	0.385557	1.00091	0.800595	1.40565
Abhd18	7.41399	5.6486	6.25256	3.05683	2.72304	2.81606	10.122	10.1636	12.3566	9.9995	8.60223	12.3542	8.67913	6.95188	7.06714	7.8574	9.50394	10.7245	6.94066	8.77896	6.38297
Jade1	4.8402	3.82151	5.20693	8.19486	7.83854	7.60287	5.67367	5.32873	5.03851	4.97353	5.23903	5.07275	8.14967	6.77282	6.43879	5.85985	5.19645	5.25383	9.91384	7.09929	8.08227
D3Ertd751e	1.19371	1.27838	1.45515	0.650951	0.75996	1.02055	1.69138	1.49245	1.58873	1.26681	1.34705	1.45093	1.28804	1.05304	1.11796	1.26973	1.25176	0.991658	0.917691	0.924416	1.17802
Noct	3.87903	3.44524	5.31862	7.51086	7.15068	8.05957	6.83919	5.69116	5.22441	4.07104	4.23353	5.16588	11.6836	6.97174	9.30226	8.07942	5.27444	2.47818	11.478	8.56047	10.306
Elf2	9.29557	8.4092	10.1946	8.66996	8.98641	9.59235	11.1622	11.0236	10.2346	7.83949	7.58136	8.64272	10.1648	9.19338	9.86918	8.54191	8.48349	7.28446	11.2041	9.41039	9.2192
Ndufc1	67.0108	72.0319	65.0226	46.1206	42.3471	38.989	68.8582	65.7699	76.3202	68.1574	75.0309	83.2042	56.0724	45.0426	49.7113	72.1871	73.5261	61.9942	48.8401	51.1186	56.2455
Naa15	12.7085	10.826	13.8546	21.3929	24.4451	23.6862	15.7683	16.8548	16.3081	13.8482	14.8299	15.44	29.1818	20.6193	21.0279	16.0541	13.6837	13.2664	22.5763	25.2692	23.539
Setd7	24.1255	21.7552	26.3985	23.416	22.6512	25.9415	23.5944	22.1572	19.2434	31.6386	27.5448	28.2981	28.3739	26.5184	27.754	24.485	22.6405	18.3798	23.019	23.0491	23.4593
Mgst2	0.161806	0.121298	0.280596	0.0288237	0.0651302	0	0.100603	0.0650014	0.0791417	0.40512	0.426048	0.413013	0.526463	0.241179	0.763754	0.304158	0.215551	0.160646	0.304761	0.118837	0.0695492
Foxo1	12.3914	9.60278	15.8019	6.35602	7.19495	11.1686	15.506	16.8615	9.98856	9.26903	10.1414	8.82509	10.5462	7.75074	9.95494	10.2686	28.6612	6.53572	14.4436	7.68546	7.44535
Cog6	12.0148	10.3298	13.5782	7.06251	9.36586	9.22703	13.6026	11.8481	12.0803	13.4789	14.6403	14.7066	13.814	11.0983	12.9006	12.8066	12.0766	10.9206	11.2694	12.8722	11.2223
Nhlrc3	2.51833	2.31983	3.20751	4.79021	5.43346	5.1656	3.4721	2.87211	2.99238	3.78148	3.51214	3.13232	6.72688	6.45758	5.34464	3.22763	3.33042	2.79691	5.86876	5.01573	5.61866
Frem2	2.03415	1.80446	2.38651	1.40111	1.41922	2.09353	3.10092	2.85099	2.01934	1.20141	2.07101	2.03842	0.992764	2.00784	2.13367	0.749293	1.25597	0.771922	1.62617	1.27263	1.26293
Ufm1	7.34128	6.89807	7.30523	10.5695	12.9737	11.9365	7.87832	8.48389	8.60789	8.56082	9.13546	8.51372	10.2661	9.89321	9.20364	8.04276	8.49744	6.72952	10.7587	11.9405	10.223
Trpc4	0.372989	0.279611	0.503081	0.106309	0.0900811	0.277781	0.278286	0.389579	0.133785	0.172405	0.294632	0.364956	0.242716	0.177906	0.254305	0.17847	0.32652	0.162939	0.112403	0.219149	0.0480965
Postn	29.8139	28.7762	33.8708	80.9277	114.45	169.781	22.4752	55.5557	29.3219	36.7063	51.2529	33.7003	21.0307	40.8262	41.763	44.9709	48.9546	31.5416	73.8175	104.476	136.465
Supt20	3.78664	2.86732	4.3851	5.51898	5.71574	6.72084	4.14189	4.45598	3.35186	4.512	4.75865	5.53242	8.28364	6.95542	7.27181	4.08516	3.78511	3.20886	5.97945	5.31396	5.61033
Exosc8	2.50661	1.83945	2.76405	4.51899	5.53103	5.30655	2.69134	3.00268	2.26493	2.00665	2.38557	2.89073	3.68478	4.0513	3.48454	1.98691	2.18397	1.55914	3.66886	4.50994	3.73201
Smad9	0.245561	0.188268	0.408634	0.0795337	0.112322	0.233796	0.16193	0.224199	0.254773	0.365452	0.32329	0.166197	0.272377	0.399294	0.23416	0.152594	0.424838	0.132982	0.12614	0.355233	0.191908
Tm4sf1	9.52799	9.09014	10.8434	37.9967	35.4553	30.3144	12.7369	15.8713	16.6606	15.4953	15.9547	18.9811	42.3218	36.5129	30.4203	31.728	11.2301	18.1763	46.3015	53.8041	46.1507
Tsc22d2	7.03985	6.42762	7.39676	11.0614	12.5578	10.9367	8.26768	7.17894	6.50398	6.91824	6.21049	6.73209	13.5572	9.38109	10.966	8.89414	7.27122	6.6429	14.9028	12.1525	11.5089
Serp1	6.99096	6.64836	8.03717	24.444	26.3616	23.4376	10.6915	13.494	9.99965	9.61014	9.44335	8.87251	15.0091	13.5968	14.3457	12.1243	10.683	8.05034	23.5937	20.5186	24.017
Med12l	0.413123	0.316736	0.470375	0.167256	0.264552	0.305923	0.223778	0.348895	0.260234	0.759486	0.778753	0.539234	0.458237	0.99364	1.34186	0.401123	0.51818	0.400839	0.786956	0.436731	0.31277
Igsf10	4.17943	3.48491	5.49382	3.39657	3.77805	4.58867	4.67347	3.735	3.47439	6.33261	8.37789	8.58868	6.77041	9.85475	9.96907	4.25703	4.56106	5.34507	6.02624	7.5293	5.98814
Mbnl1	36.8101	27.1467	34.1508	23.6281	28.3434	33.6508	37.6505	37.3276	39.4269	32.8947	29.9259	30.4706	38.3509	33.7703	31.8733	33.1187	29.6419	29.7307	34.8971	33.9756	28.8903
P2ry1	6.61865	6.22825	7.29128	1.64168	2.22011	2.07983	7.55309	9.05921	9.81198	4.78691	5.47822	8.52432	3.12346	2.37268	2.8927	5.84612	5.76642	7.31982	2.13029	4.99088	2.58081
Rap2b	1.74644	1.55387	1.8525	4.21092	4.26045	4.90618	1.06025	2.6398	1.97014	1.73273	1.90443	1.95123	1.93715	2.49796	2.61368	2.36645	1.62823	1.27854	3.65489	3.13104	4.53057
Arhgef26	1.12131	0.989823	1.31513	0.578976	0.801307	0.775332	1.06091	0.881326	0.914079	0.876352	1.2409	0.881462	0.693982	1.13846	0.958836	0.860892	1.15975	0.806718	1.36207	0.77579	0.558808
Mme	1.3601	1.08964	1.78046	0.795282	0.961198	1.38939	1.79671	1.53279	1.61655	0.969804	0.560421	0.618363	1.07677	0.789247	0.912071	1.43712	1.83754	0.958642	1.72086	0.635436	0.747498
Gm34302	34.0269	35.5821	37.058	2.63541	1.48875	0.573853	27.084	23.2776	20.5023	40.3651	31.8128	39.8606	19.0537	24.2567	18.7511	31.602	20.6468	29.8661	9.28832	15.0909	22.2566
Ssr3	42.5106	36.1206	48.1502	78.7459	92.985	94.5574	41.5214	53.3094	47.2514	46.2472	49.954	46.8311	90.2435	76.379	75.736	48.2011	54.9633	38.6411	76.3624	74.2913	74.8794
Ccnl1	6.65411	4.49391	6.54543	10.0558	10.1144	10.9288	7.16448	7.044	6.67863	7.33136	6.73469	8.07581	12.1904	12.4201	9.79879	7.46118	6.78796	5.61445	11.1216	11.2025	10.1994
Ptx3	0.568232	0.591631	0.486617	5.39857	2.73199	1.83675	1.04681	0.887724	1.69846	0.790389	0.581854	7.45355	1.66909	2.3527	1.904	6.20385	1.92247	0.87758	6.59994	2.70492	5.49547
Shox2	1.44771	0.949612	2.47567	0.644725	1.4204	1.26348	1.53768	1.41759	1.20966	1.84718	1.76301	0.88533	0.80959	1.45656	2.04054	2.10286	3.27167	1.25766	2.41998	2.39231	2.06126
Mlf1	56.4662	37.6265	39.4235	20.2416	25.7452	25.0663	35.9024	59.5099	59.8967	36.8545	30.1948	24.2442	51.3174	32.9387	32.5394	37.9423	56.582	25.8159	26.1289	24.9167	31.0128
Gfm1	27.5518	22.4126	27.6411	25.0713	26.9339	25.1186	23.7171	27.6432	25.3116	27.994	31.4531	34.6671	34.8518	29.5472	28.1958	32.4619	27.8938	25.6311	30.6968	32.4305	30.7137
Smc4	3.74912	3.31918	3.52332	6.43274	7.56861	8.51131	4.17102	5.52085	3.67499	2.83508	2.54363	2.34839	3.46119	3.01695	3.07608	3.282	3.85195	2.21508	5.0903	4.78623	5.83298
Ppm1l	12.94	9.60978	12.9093	4.31935	5.85358	5.57278	14.587	11.8905	12.0174	12.2745	11.1928	13.7237	9.95995	7.94936	7.84893	13.1127	11.68	10.71	10.0678	8.571	6.97848
Nmd3	2.73771	2.7755	3.35379	5.54955	5.54553	6.13811	3.48504	4.17166	4.31921	3.42043	3.74411	4.29223	7.51097	6.40243	5.83306	4.39609	3.41349	3.44447	5.74545	7.12114	6.88551
Bche	2.68431	1.89901	3.61369	5.92176	6.10009	8.7503	3.86845	3.65995	4.63728	1.62627	1.73189	1.4369	3.90419	2.46424	2.93685	2.77963	3.38307	1.99438	4.06813	4.80896	3.01821
Golim4	4.19823	3.69996	4.7894	3.41092	3.80579	4.9822	4.21483	4.21631	2.85034	5.07352	6.30999	4.93302	3.84539	5.95627	6.86119	5.41625	5.52252	3.74305	6.1041	5.25535	5.07363
Rapgef2	6.8228	6.19358	7.24694	5.4009	6.3165	6.53018	8.15712	8.29114	7.147	6.06919	6.01824	7.12031	7.96044	6.8391	7.92819	6.93	7.71754	6.40132	8.89909	8.05922	7.09332
Fnip2	3.65347	2.92678	3.8925	6.52095	6.1563	6.15204	7.7648	4.37427	2.88483	5.31178	5.6776	4.26659	5.56482	5.55243	5.01571	5.85159	3.85814	3.39968	8.67581	7.05009	5.23457
Ppid	8.26797	6.6823	7.26851	14.199	13.2081	13.8905	9.1299	9.41937	8.36176	9.2805	9.18428	10.8543	16.8132	12.7859	13.1781	9.38249	7.69518	7.05435	13.3584	11.8916	13.3546
Etfdh	47.838	42.9697	46.7017	13.6827	19.7864	21.9333	37.8162	37.2017	35.116	38.6871	47.6489	57.146	33.2905	29.0441	29.9345	44.5492	48.854	42.2588	25.7674	28.141	27.7662
Ctso	2.88251	2.45553	3.96362	2.26399	2.53149	2.89687	3.69301	3.26337	3.39652	2.90195	2.51845	2.50829	3.25058	3.08567	2.98919	2.754	3.79007	2.05533	3.55365	2.40571	2.73141
Gucy1a3	5.81284	4.59287	6.644	2.69593	4.77647	6.3039	4.59784	5.6997	4.89277	3.32875	3.19244	4.84701	5.10595	5.63947	5.11862	4.9814	7.16756	6.12973	4.82638	5.78905	5.22991
Dchs2	1.02242	0.947652	1.00643	0.0593903	0.134199	0.43969	0.921282	0.591538	0.516384	2.82526	3.97962	3.65221	1.12996	2.00433	2.63739	1.55727	2.15723	1.6771	1.47568	1.68681	0.991185
D930015E06Rik	3.43305	3.76154	3.72218	2.47305	3.20559	4.45827	5.08531	4.12876	4.24613	2.1245	2.76284	3.70844	5.51496	3.48091	3.89452	2.48275	2.82634	4.66924	3.33441	3.71485	3.07615
Gm37240	3.32732	2.64549	4.32269	2.2676	2.35901	2.75725	3.81361	3.72138	4.31517	3.54395	3.55088	3.91409	2.71674	4.09535	2.77623	3.10144	4.38932	3.07823	2.46881	2.77694	2.19403
Gatb	4.18122	3.91806	5.15617	2.11035	2.46843	2.75714	4.88159	5.01108	4.34014	4.18746	4.44048	5.75136	3.51444	3.32389	3.69138	4.76346	5.88831	4.37265	3.15012	2.69552	3.02531
Fam160a1	13.9542	13.0335	18.616	7.04164	8.02404	11.1768	16.4318	20.3617	20.1653	13.5466	11.7206	17.1779	10.7793	8.84645	9.38569	14.7295	21.6197	15.9907	10.3893	10.2596	8.25202
Sh3d19	5.6914	5.39212	7.78552	3.15078	4.35081	5.15925	5.60444	5.57381	3.90903	6.54046	7.55502	6.65504	5.53107	7.0069	7.73031	6.03167	8.22809	4.97939	7.07737	5.23459	4.42638
Rps3a1	307.373	331.013	336.896	689.02	761.424	771.878	379.141	449.742	448.141	288.078	342.982	336.951	526.034	454.13	452.065	342.804	370.557	312.233	564.727	631.177	636.867
Lrba	6.49378	5.50233	6.76075	3.62078	4.20275	5.46176	7.10903	6.39027	5.74725	6.31007	6.54986	7.40772	6.05689	5.33725	6.12829	5.93447	5.23228	5.54384	5.7456	6.03371	4.7341
Dclk2	0.533705	0.29794	0.72204	0.323652	0.182831	0.211422	0.364778	0.250895	0.314732	0.809188	0.971738	0.869547	0.692751	0.964767	1.20599	0.601555	0.594281	0.574975	0.641636	0.472591	0.439281
Cd1d1	1.67861	1.35449	2.74025	0.166123	0.28153	0.651111	0.918043	0.561946	0.836233	2.28997	1.41191	1.93405	2.46531	1.04251	2.93456	1.67331	2.21841	1.38881	2.45905	0.741981	1.0021
Fcrls	1.54028	1.39523	1.33554	3.29257	3.30663	5.31736	5.95881	3.97042	1.84158	1.63157	1.89264	2.56645	1.4617	2.67849	1.75028	0.877383	1.51449	0.917543	5.75386	3.70795	3.69649
Arhgef11	7.27956	5.55032	8.74114	5.82602	6.59741	7.33097	7.37162	7.67419	6.63453	7.48896	6.80588	7.02084	8.21382	7.79527	8.59612	6.97971	7.44305	5.80584	9.28259	6.75215	7.25558
Isg20l2	7.00032	5.66698	6.74422	12.4333	12.5465	11.7129	7.59744	9.27689	6.71959	8.01754	7.03482	7.97383	12.8877	12.0395	12.6544	10.2284	8.94711	7.48476	15.2915	16.5799	15.935
Nes	15.801	14.404	20.5312	66.9917	87.0395	66.7673	28.1025	29.7874	16.9156	29.9643	36.1218	29.8957	57.3515	48.7746	59.1164	27.8159	21.8598	19.3408	57.3412	63.3284	58.2839
Gpatch4	2.54653	2.79926	2.59491	10.4684	11.6794	10.3716	3.1463	4.42644	3.63283	5.09311	4.89995	6.51047	12.747	10.5842	12.9704	4.64461	4.19386	3.40345	8.80872	10.3704	10.0511
Apoa1bp	25.0754	22.3841	27.0824	20.9237	17.9289	21.5005	26.121	23.1952	24.0991	19.5717	24.1513	28.4936	21.2018	23.4091	21.111	24.8083	24.2369	19.6544	29.3318	25.0397	26.8035
Iqgap3	0.0842121	0.0789119	0.121697	0.590676	0.434305	0.881951	0.0109081	0.317156	0.085811	0.0912307	0.152444	0.0895636	0.342497	0.643299	0.607285	0.0629598	0.080131	0.0418042	0.356879	0.425208	0.588199
Cct3	17.6339	17.6496	18.2691	54.9491	57.7611	55.4038	21.2126	23.3308	18.875	21.3862	23.0811	26.0932	50.7746	45.4829	44.9349	25.5267	20.8404	18.5224	44.7417	43.3577	42.4841
Smg5	9.63012	9.63745	12.0329	17.5538	18.5841	16.5988	11.9429	12.1457	10.7995	13.6034	14.9691	15.3357	24.2075	21.9035	21.5714	13.3214	9.19621	10.1426	18.2356	17.7978	15.976
Sema4a	0.642838	0.810095	0.918302	2.74437	2.0745	2.21835	0.712079	2.07039	0.668596	0.832496	0.554485	0.612962	1.12693	1.02426	1.42415	0.625026	1.05463	0.484174	2.19193	1.27528	2.38199
Lmna	30.7898	28.1402	37.712	90.4627	101.688	86.6821	40.967	52.6918	36.9297	52.4207	59.2634	44.7098	96.7567	92.307	101.76	84.5538	47.2278	37.9871	128.066	91.533	89.729
Mex3a	0.269616	0.252646	0.279733	0.554176	0.667849	0.748154	0.236405	0.41658	0.101441	0.359491	0.245741	0.286749	0.337399	0.525527	0.761404	0.265811	0.21708	0.308865	0.566414	0.837759	0.802308
Lamtor2	14.6595	13.5524	12.417	10.8662	12.5737	11.7923	14.6811	14.7226	12.5117	13.0745	16.0615	16.2189	11.6041	13.0517	14.4479	14.375	13.1065	12.9915	13.0643	11.9226	11.6295
Ssr2	11.1219	11.3858	16.7848	41.5141	45.0266	43.9884	15.3889	22.0814	16.8752	16.4057	19.3821	19.8968	39.8736	37.0842	39.6175	19.5553	15.7826	15.191	40.2009	32.9724	36.683
Msto1	1.7473	1.65805	1.87515	2.71859	2.91567	3.86064	1.85647	2.48786	1.82104	1.53351	2.53333	2.18766	3.37329	3.85719	3.18998	2.53236	1.95726	1.93241	3.24937	3.81736	3.3987
Dap3	8.00371	6.87641	7.4972	5.35071	5.58022	5.85059	6.28261	6.81296	6.38892	6.74616	8.15231	8.35506	8.19431	7.24608	7.02841	7.56518	7.40477	6.64335	6.98042	7.2403	6.19719
Scamp3	8.71039	7.51909	10.7312	14.6231	16.0431	14.2518	12.3083	13.7316	10.0269	10.6246	11.815	11.1728	16.3173	15.4225	14.7431	11.051	10.4985	9.38171	16.6048	12.9883	15.0327
Krtcap2	12.9125	12.2473	13.4262	21.5993	24.1652	26.7532	16.1545	18.7404	15.725	12.9651	13.6827	12.4769	21.6148	19.0118	18.3755	15.8766	13.1857	12.0382	23.06	21.2991	24.705
Adam15	9.4385	10.3246	12.5877	18.5678	18.9174	19.1526	11.6195	15.903	11.1438	13.0138	12.4261	12.7553	19.9074	19.504	21.2222	21.0946	18.0735	12.5848	33.9753	24.0137	22.7156
Gm15417	4.81059	5.65158	7.40152	3.1336	3.82935	3.84334	4.01772	5.76872	4.91655	6.84498	5.76614	4.81084	7.15437	4.92295	5.7426	6.74833	6.35378	4.34839	4.7332	3.69127	5.01503
Flad1	11.1712	9.86364	12.0902	8.9054	8.43854	10.4406	12.0319	12.8978	11.7598	11.4634	11.5419	12.7543	11.3287	11.6252	12.1868	12.1005	11.3273	10.014	13.116	11.8079	11.4057
Cks1b	1.06424	0.698083	2.25568	6.0666	5.56892	7.67821	1.87479	3.63401	1.56161	2.56209	1.54123	1.47144	3.24627	4.12438	2.93032	2.63706	2.53167	0.845291	5.31191	3.77783	7.54782
Shc1	5.62551	5.58972	8.63062	10.0778	11.6423	11.3879	7.36925	8.5279	5.55493	9.99628	10.3686	9.09867	13.0369	14.4919	15.7539	9.41376	9.79678	6.42822	14.2341	12.7325	13.6184
Kcnn3	1.74287	1.24637	2.19831	5.63748	4.28077	5.21706	2.75659	1.88857	1.70118	1.28084	1.43409	1.10974	3.98722	3.4011	3.56308	1.20506	0.872846	1.17256	2.14886	2.37198	1.77427
Ube2q1	6.33546	5.32955	6.51985	11.0614	11.1207	11.4355	7.16193	7.01349	6.86657	7.17547	7.25086	6.73807	8.78414	11.7504	10.4307	8.11989	8.80288	6.18283	11.2209	8.72437	11.3337
She	5.85269	5.38639	7.7329	10.0535	11.0429	9.6564	7.40775	6.9905	7.63368	6.44112	5.09098	4.97969	9.18129	8.00709	7.75603	9.07281	7.79668	7.09739	16.1219	10.9764	10.13
Hax1	14.2339	13.1578	13.8985	32.894	34.6474	29.1725	15.8128	17.1285	16.7255	14.139	17.3044	18.0024	33.3782	28.9572	29.5075	18.2429	16.4725	13.7499	25.7829	28.0183	29.1439
Ubap2l	8.37271	6.79274	10.0009	11.6415	14.1814	14.0732	8.97208	9.99987	7.33593	9.92536	11.1079	10.6779	15.5652	15.2532	14.9634	9.515	8.65935	7.60853	13.9743	12.0527	11.7091
Tpm3	319.682	267.341	329.084	156.567	163.315	110.847	345.717	311.605	310.994	251.389	320.431	339.264	283.333	279.682	254.492	248.211	186.808	238.262	221.366	283.677	218.899
Rps27	129.945	153.849	151.092	258.802	265.919	263.517	179.301	181.621	189.661	123.252	147.026	141.746	203.501	196.599	185.292	133.216	152.29	130.268	235.444	227.269	232.849
Slc39a1	28.0829	27.6929	32.5252	47.2719	46.7765	50.1393	28.628	38.6403	29.6698	32.2174	36.0378	37.1996	39.6867	40.8009	41.8724	43.0525	40.517	28.6365	60.6275	45.8543	53.8178
Dennd4b	18.7967	17.3716	20.4253	11.2734	11.2571	12.8787	21.3105	21.0328	17.5257	21.5831	20.4302	24.9573	18.7482	16.4668	18.3929	20.5936	18.1315	16.2749	18.3941	17.6089	17.2306
Ints3	5.63601	4.92524	5.95857	8.78015	8.68781	10.8324	6.49651	6.42347	4.73208	7.07382	6.66967	7.67792	8.28458	9.25022	9.63153	6.2044	6.98982	4.63157	9.60155	7.67397	6.64607
Ilf2	5.66983	3.87488	5.44187	10.3279	11.0893	12.377	5.14645	6.80742	6.56809	5.72673	6.25786	6.37019	10.8363	9.75374	10.0052	7.10287	6.57143	4.06317	9.67541	10.019	9.59708
S100a1	123.633	124.103	132.418	49.2146	47.2624	47.4198	97.3379	103.876	100.221	123.212	138.897	167.483	80.7607	91.1103	79.4662	130.865	118.791	112.117	92.5265	86.8691	118.009
S100a16	23.2702	25.7639	30.9151	65.1495	60.4061	59.6764	28.1837	29.0269	30.9313	23.4076	25.3674	26.4829	39.3335	40.2082	34.6891	44.5782	35.6817	28.5481	57.5781	57.6032	54.8688
S100a4	19.9039	15.1901	31.4324	54.8292	87.3441	76.6477	18.499	44.9252	19.9054	45.0521	65.6456	36.8817	42.979	45.8777	43.316	53.8252	43.5409	20.3724	85.606	51.7413	88.8604
S100a6	38.5713	39.183	39.9472	86.0433	94.1243	98.9487	32.8838	47.2772	34.8015	56.0523	70.8617	55.287	74.5143	92.2486	84.365	76.1001	64.3119	36.6411	114.422	87.2378	101.358
S100a8	0.518014	0.48541	0.665417	12.4575	1.56383	5.02328	0.35786	1.73415	0.844558	0.665111	0.227328	2.93831	3.51134	0.772121	0.679198	2.65566	1.64303	1.5429	1.95135	2.32496	1.66993
S100a9	0	1.72094	1.32701	26.9903	1.38608	7.21274	0.951551	1.61389	0.561421	1.9896	1.51116	5.61557	3.73466	2.73743	1.20399	3.92301	2.83974	3.19089	3.4591	4.49606	4.19367
Sprr1a	0	0	0	2.91334	1.49614	2.59515	0	2.83703	0.1212	0	0	0	0.302341	0.22161	0.194939	0.127035	0	0	1.12013	0.909951	0.958589
Lce1f	0	0	0	0.586452	1.15951	1.34083	0.170573	1.48784	0	0.317024	0	0	0	0.245353	0	0	0	0	0.620072	0.805956	2.29947
S100a11	36.3488	34.9401	42.9265	94.2019	91.7983	92.2365	32.0771	65.0031	34.2192	54.6497	60.8215	50.6304	81.0699	88.7844	102.083	84.5574	58.2405	32.363	133.171	73.7726	109.871
S100a10	35.2976	35.9481	42.1982	79.1701	87.2576	79.0425	47.3349	57.4939	45.8614	45.2256	59.6176	38.1716	70.7737	69.4132	66.7636	105.347	78.1815	41.327	120.302	69.4692	87.8656
Rorc	24.8826	18.6785	27.054	16.4045	17.5174	13.5959	25.1216	26.5453	26.7069	29.4409	29.7002	27.1442	28.4838	22.8353	25.1641	32.193	18.0379	21.261	25.6527	22.4621	18.3441
Psmb4	73.9437	76.024	81.8326	123.007	135.226	120.706	91.6974	92.8712	91.1936	82.6287	94.2717	90.2457	102.299	95.2454	98.5413	95.3623	91.1223	77.9697	127.041	124.321	109.139
Selenbp1	15.7635	14.5737	18.8438	4.0853	4.40337	4.47848	14.3681	12.9192	13.7957	13.8598	13.6041	14.6345	9.22	7.9368	11.4748	16.5771	16.8055	16.1739	9.92988	6.38879	4.87209
Psmd4	36.7013	31.3521	38.1955	58.1185	67.466	62.1251	38.8718	43.4597	38.7548	39.8628	39.7785	39.2151	63.7855	55.0228	55.6751	37.886	36.3439	30.2945	59.4809	60.4915	47.5552
Tmod4	138.259	114.254	122.779	74.0986	68.4763	83.083	132.784	122.102	144.625	106.256	99.5108	98.7971	89.1295	70.2194	59.2979	108.771	112.3	100.682	85.7078	80.7317	66.6726
Tnfaip8l2	0.640823	0.60049	1.02896	5.13694	4.83644	4.59849	1.21743	1.39443	1.91544	0.514246	1.2655	0.567955	1.52033	1.43276	1.96051	0.821315	1.01628	0.954343	3.62095	1.96102	3.44306
Sema6c	9.36865	11.7684	13.8306	2.46379	3.51505	5.35699	13.5999	12.3088	10.3695	9.09952	9.75567	11.0377	4.72182	5.35702	5.95658	6.62476	11.9886	9.72245	5.85657	6.45064	6.55243
Cdc42se1	10.262	11.1671	13.1467	18.6081	18.8026	18.6613	10.8245	13.7416	10.2245	11.9364	11.3796	14.1219	17.5772	18.6951	18.2778	13.5452	12.1446	9.09291	19.7441	14.4523	18.5369
Prune1	14.6397	15.1771	17.0718	11.8889	12.9988	14.2992	16.406	14.8691	13.7432	13.4598	13.9538	13.7735	17.31	15.1069	15.9814	14.7445	13.7096	14.765	13.7869	14.3116	11.069
Cers2	10.2687	9.71402	12.3113	18.002	17.8783	19.7258	9.79636	12.9975	9.8325	13.216	16.3087	17.6127	20.3514	18.7558	18.8922	15.1246	14.579	10.3245	21.9812	17.1584	21.7537
Arnt	13.275	10.2937	14.8368	12.8636	12.5905	13.7234	13.4925	13.8131	11.4926	13.6049	13.1225	13.8161	15.7649	14.3438	14.7565	12.2633	10.9939	9.4205	16.138	12.8603	12.5441
Ctsk	15.1377	11.0658	20.387	5.15318	4.94477	10.606	13.8796	10.3476	12.6632	18.3933	24.6248	17.1955	7.25258	15.3573	14.5483	18.0132	24.5851	11.9604	13.1363	12.9998	12.7748
Ctss	10.2362	9.92268	10.3718	83.3911	67.3094	80.4024	21.123	53.5283	18.5591	9.60223	11.5013	11.5436	17.0473	16.8358	16.6609	13.3455	12.8469	7.00882	53.601	34.6727	67.5144
Mcl1	81.128	65.7389	80.2204	130.873	130.785	106.196	104.159	93.2026	87.5413	97.3681	101.731	97.4698	143.588	117.946	119.335	117.369	86.8375	68.4331	142.007	143.594	119.691
Adamtsl4	15.1576	15.3271	19.3058	12.0769	9.04845	14.0509	20.5286	21.96	15.3814	12.5622	10.8609	11.9009	9.57797	7.91397	7.8598	13.2439	12.7933	7.79372	16.9629	10.5872	7.36182
Prpf3	3.38693	2.79688	3.75248	5.80713	7.02954	6.82328	2.85163	3.99679	3.08886	3.56729	3.8459	3.8273	7.49011	5.77406	6.0506	3.6174	3.12208	2.77419	6.1799	5.51911	5.32278
Mrps21	69.0788	60.0205	64.8331	40.0073	42.9158	42.4566	58.4759	56.3479	64.508	57.308	57.214	61.0514	44.8463	45.4399	41.6722	64.4271	60.4849	50.3912	54.0595	51.0119	54.3659
Car14	8.52927	8.43401	8.39883	2.93803	4.26778	7.89629	6.25037	12.4941	9.37306	6.94286	6.20391	7.36729	10.1576	4.91672	6.85822	5.59665	20.9848	7.06456	5.10346	2.88407	3.29142
Anp32e	22.3806	18.7048	25.6735	31.6671	35.3041	35.4286	26.3607	28.3157	25.8052	25.4352	28.5801	28.735	37.0382	30.8548	32.2967	26.215	24.2058	20.7855	31.4887	36.527	32.0662
Plekho1	6.95169	7.70325	9.4082	38.33	30.5913	30.1748	9.37619	14.0187	9.71475	10.4133	12.4208	10.6794	45.1022	41.2004	44.8504	16.9237	11.6546	11.9961	38.1373	47.8817	43.5163
Sf3b4	4.48961	4.57061	7.74293	12.737	14.8923	10.9003	6.26056	9.29623	5.78352	6.405	6.64045	6.13076	12.5112	9.91401	10.3924	9.37712	8.17488	4.4024	12.9452	10.0413	10.8996
Hist2h2ac	11.292	12.3089	15.0973	26.2731	25.741	26.0121	9.0745	13.4237	16.7195	7.989	6.0679	7.10774	7.49805	8.93087	11.7841	17.1307	19.2968	17.1598	21.7025	19.7459	24.0206
Hist2h2be	3.20167	2.05725	3.56925	1.62953	1.24271	1.33059	3.83907	3.30733	2.98282	3.03907	2.46885	3.21055	3.34837	2.99968	2.63868	2.14942	1.95847	2.49756	1.55065	2.18346	1.67107
Fcgr1	0.370286	0.520471	0.356739	10.2241	5.26323	6.14016	0.527598	1.99886	0.301853	0.624007	0.426558	1.42759	2.3531	2.13872	1.94202	1.18645	0.396384	0.827171	3.61792	3.73934	9.25118
Hfe2	203.446	181.45	221.848	64.3142	67.7865	64.1535	206.779	186.163	180.538	191.474	184.215	202.046	112.711	102.52	96.9999	191.2	177.674	167.14	114.3	115.944	101.467
Polr3gl	11.1805	10.0549	13.5908	6.41609	6.26728	8.99371	12.2855	14.243	13.2737	15.5356	13.4353	15.562	12.0546	12.5267	12.9869	12.6305	11.9239	10.8023	10.5998	9.18497	7.01505
Itga10	2.44936	2.03537	2.78273	0.349881	0.162769	1.93601	1.70008	1.67088	1.46926	4.00529	5.59754	3.83379	4.18205	6.1996	7.60459	3.09975	5.34293	2.40886	2.67661	2.40419	1.58915
Ankrd35	0.440458	0.96305	0.961846	0.287693	0.354585	0.444205	0.547707	0.501335	0.382993	0.395872	0.541219	0.530908	0.597125	1.0942	1.30902	0.526881	0.894106	0.61222	0.193573	0.467261	0.567966
Rnf115	66.1095	74.9516	80.9306	211.735	222.086	187.792	56.8735	73.5911	79.048	70.4028	120.301	119.563	222.207	152.563	153.374	116.3	111.307	96.6438	162.746	247.685	190.107
Acp6	4.1232	3.79033	4.22377	2.69625	2.99371	4.28178	3.24505	4.29821	2.74426	3.4428	3.47002	3.6081	4.24541	4.27873	3.66114	3.52302	3.37709	2.53909	3.46522	2.8749	3.309
Fmo5	1.94268	2.21615	2.5226	0.489003	1.01996	1.42518	2.47261	1.99346	1.22217	1.64707	1.97381	1.72926	1.15939	1.3534	1.855	1.51556	2.25039	2.03358	1.41191	0.568643	0.862251
Pde4dip	237.187	204.113	268.828	214.893	215.381	243.264	270.211	290.055	249.981	251.604	292.321	306.824	337.146	294.739	308.911	211.086	205.534	191.276	230.56	245.439	219.094
Sec22b	8.56187	7.93217	11.4858	15.3094	16.0936	16.0538	10.3788	11.1621	10.9039	12.3517	13.5689	13.2294	20.8931	20.4671	20.7151	12.6711	12.0206	10.2327	15.9436	17.678	16.2482
Hmgcs2	1.12913	0.443705	1.54401	0.356862	0.623102	0.762928	1.39652	1.134	0.861073	0.7015	0.431577	0.348645	0.888827	1.14011	1.52823	1.61833	4.85219	0.650926	3.7389	0.668772	1.01764
Zfp697	3.01177	1.6282	2.72024	22.2213	17.2373	21.0281	4.15625	6.86385	3.62373	4.88024	6.2336	5.37454	23.5854	16.0574	16.65	7.18812	3.3756	2.19951	20.5361	17.4227	15.8396
Wdr3	3.62855	2.38873	3.80555	7.42517	7.88055	8.36464	3.49829	4.86659	3.68808	3.56054	3.9003	4.5186	8.82652	7.22274	7.4074	4.76828	3.80234	3.76214	7.11549	7.8149	7.42811
Gdap2	4.44209	3.61818	4.57586	5.99562	7.66788	7.43554	5.20504	5.628	5.6267	4.73827	5.53326	6.10534	7.43498	7.28323	7.88518	6.6859	5.52737	3.05324	7.56215	9.57817	7.85768
Fam46c	2.162	2.13643	3.02968	1.57554	1.74049	1.14356	3.66605	2.40818	2.70775	2.99044	2.48409	3.40728	2.27819	2.10931	2.83473	2.28393	2.37516	2.61483	2.86899	1.68409	1.49954
Man1a2	5.45861	4.74869	7.17125	8.25051	9.85107	10.4817	6.26419	7.40011	6.22727	5.80676	5.58287	6.30128	9.54075	7.28456	7.94577	6.69413	7.08283	4.9268	9.87057	8.92731	8.79045
Ttf2	1.00409	0.804038	1.24877	2.04883	1.94735	2.44307	1.13508	1.44845	0.803643	1.19546	0.985433	1.04848	1.22512	1.68712	1.57983	1.07632	1.02492	1.19627	1.78804	1.45254	1.31438
Cd101	0	0.0337212	0	0.512837	0.108638	0.125627	0	0.216847	0.0293355	0	0.142131	0.038273	0	0.160917	0	0.122992	0.136969	0	0.169449	0.264296	0.154679
Atp1a1	65.9768	56.0966	85.1973	98.6965	112.537	130.288	96.0417	109.785	87.3368	125.527	135.524	153.815	154.758	177.092	196.058	146.929	107.986	127.465	233.686	211.003	219.738
Ngf	0.652601	0.611527	0.943089	6.0306	9.6044	4.27167	0.338128	3.35899	0.997487	0.549882	1.07397	0.347036	1.99063	1.45909	0.641748	1.81222	0.388109	0.485942	2.84245	3.395	2.27912
Tspan2	3.83065	3.70763	5.19585	7.13806	9.10437	7.00897	6.31986	5.03673	5.81398	6.79518	5.77312	5.78948	12.0947	10.1799	9.18606	9.92682	4.91596	5.00419	14.7623	15.5784	11.7803
Nras	7.9125	6.40342	9.33387	19.5409	19.8832	20.6384	9.96959	12.0102	9.4737	9.4811	9.02616	10.4235	15.039	14.8429	13.4103	11.063	8.47017	8.07894	18.5866	18.2977	18.1404
Ampd1	82.4449	64.0265	81.3485	26.2925	36.4689	47.7529	88.6881	78.4242	90.4461	86.7102	54.5154	49.6074	54.8089	41.9862	26.7035	67.9045	51.8389	58.1461	44.4033	59.9883	38.4351
Bcas2	6.27831	7.18769	6.75868	6.83197	6.51013	6.3529	7.58076	7.37452	7.09846	7.30758	7.11562	8.73853	8.7705	8.30021	7.26551	7.18367	8.1299	5.85388	7.63493	7.65163	6.92251
Olfml3	7.50785	8.23824	10.3813	3.46484	4.12988	6.76748	7.11485	7.34485	5.12141	10.2641	14.1095	11.7499	4.98369	12.0315	12.4452	9.32334	16.3979	6.48848	9.56164	7.66633	6.9391
Hipk1	28.6368	25.4881	33.9456	26.0531	26.2344	29.0384	31.1636	37.7258	30.1215	26.8108	27.895	29.611	31.9394	28.775	30.3964	29.5098	49.1889	21.881	34.9423	30.0847	26.3357
Ptpn22	0.261483	0.0350036	0.251917	0.632154	1.16529	1.39098	0.309669	0.637765	0.456767	0.215829	0.0491788	0.238371	0.835584	0.668145	0.293868	0.383007	0.497621	0.111261	0.633215	0.41152	0.802808
Phtf1	1.93863	1.43174	2.07347	2.54617	2.99239	3.5177	1.95783	2.34298	1.6875	1.77193	1.92502	2.28898	1.83751	2.44883	2.49877	2.09161	2.14171	1.51695	3.01705	2.33279	2.50691
Slc16a1	51.6861	43.3589	60.6985	36.8964	39.3697	35.1609	53.5034	55.3893	61.8215	53.1618	63.3414	62.4863	76.861	62.1085	61.6983	76.7351	45.0335	50.8048	75.7793	85.2729	78.1467
Rhoc	17.1826	18.1138	21.9055	89.319	92.64	82.6508	28.0896	33.3231	25.418	21.3962	27.6918	30.2475	71.8409	61.7102	67.1018	36.9568	26.9209	22.942	94.4394	89.0258	87.2264
Capza1	12.3922	11.6123	15.9694	29.076	33.9026	33.0083	15.1404	19.5437	20.049	16.3283	19.027	18.9101	26.7469	22.77	25.1411	19.1187	17.6724	12.4922	32.4143	32.0835	30.924
Cttnbp2nl	3.37208	3.78077	4.68155	7.89556	7.00889	7.38527	6.83601	5.19081	4.35739	4.19728	3.97419	4.32243	6.2883	5.46519	6.12035	4.91948	5.08621	3.62567	9.2773	8.00291	8.82943
Kcnd3	0.0624981	0.0937032	0.0963386	0.256064	0.339615	0.21818	0.116574	0.125535	0.0815164	0.108331	0.0987371	0.0664697	0.228766	0.0745248	0.16389	0.192243	0.142726	0.08687	0.188343	0.229505	0.120886
Fam212b	3.28346	4.1807	4.24998	2.76826	3.22847	2.82917	3.71415	4.75761	3.92302	2.48606	2.40889	3.11892	2.14073	2.98879	3.35209	3.70499	4.00678	3.48389	3.6823	2.76126	2.0739
I830077J02Rik	0.0418268	0.0783886	0.12089	1.82547	0.925985	0.584068	0.173372	0.756126	0.238677	0.241669	0.220266	0.355879	0.425282	0.498757	0.548416	0.285907	0.238799	0.332216	0.866585	0.511986	1.25849
Atp5f1	116.068	100.775	108.306	76.4951	76.1426	79.0478	107.207	99.0945	110.657	111.939	130.517	148.127	102.342	87.8075	83.5938	112.293	117.86	95.6145	85.9388	94.3352	98.5305
Wdr77	5.71816	5.12631	6.72523	14.706	13.1524	13.6537	7.18233	8.15427	6.35643	8.50994	9.54871	10.5045	18.7258	17.1939	16.2931	10.0254	6.71298	6.5865	14.2669	13.8473	13.0606
Chil3	0	0	0	24.3945	15.7386	14.0984	0.0760891	2.28606	0.23943	0.212126	1.45005	1.95234	5.8234	3.39285	5.10259	3.19971	0.139738	0.510308	6.43096	5.57255	19.2524
Dram2	13.3609	11.6236	14.1931	11.0483	13.2205	14.5829	14.6713	13.9629	17.2863	10.5325	11.209	13.4978	16.9893	12.0726	10.8705	15.3668	15.5049	13.6134	13.964	15.2617	14.5286
Cd53	3.43955	2.51399	3.44626	25.6726	18.4829	20.4927	5.9166	10.4322	4.99091	3.57717	3.89433	5.2677	7.27423	5.4344	5.95293	6.58309	5.89115	3.48319	17.1677	12.4622	26.0941
Lamtor5	32.3985	30.9945	29.6461	26.3213	31.102	30.6025	27.2516	30.2236	30.9417	31.3294	29.0902	35.0341	31.977	26.8734	23.817	32.8947	31.9893	27.0519	29.8729	33.3524	36.854
Slc6a17	0.279686	0.120121	0.415408	0.622781	1.10234	0.80009	0.591723	0.514966	0.341996	0.583549	0.536983	0.50816	1.01901	1.18117	1.2071	0.507821	0.443553	0.485942	1.38281	0.99853	1.0519
Csf1	5.26443	5.65604	6.60213	19.1398	15.2991	11.0902	5.83147	7.86229	5.38288	9.39606	12.099	11.391	18.7345	17.5201	16.572	26.9888	7.62191	5.8575	27.5668	17.721	16.2396
Gstm7	6.5119	5.4708	4.25455	0.73334	0.903849	0.783895	4.42106	3.38273	3.96607	3.74805	5.91251	6.05005	1.82651	2.56602	2.35535	6.20355	4.98554	6.16796	2.04418	1.00782	1.84992
Gstm2	11.2054	11.3696	14.3023	10.3619	9.91139	12.8732	11.6116	10.967	9.71636	11.7527	12.2153	10.4753	15.82	10.3192	12.3526	13.5992	13.5827	10.6291	15.661	8.91112	11.2741
Gstm1	54.2629	56.1839	67.3261	33.9115	37.9039	35.5006	59.3489	56.2124	55.8402	52.1753	48.6256	50.7893	63.6927	56.1438	59.5205	54.1495	60.6128	54.9238	62.5174	42.8202	39.2518
Gstm4	4.28229	3.02602	3.58456	2.37604	1.69545	2.85918	4.07377	2.89066	2.74692	2.23087	2.8651	4.18111	2.56963	2.09276	2.20909	4.01884	3.47356	3.06672	2.97504	2.06234	2.71572
Ampd2	1.4681	1.3972	2.18789	3.86156	4.06271	4.56457	1.64017	2.23468	2.01957	2.84957	3.29181	2.90322	4.75805	5.36809	4.60175	2.94	2.02995	1.59423	4.77422	3.90296	4.11651
Gnai3	11.9026	11.7731	13.7322	25.2602	28.1694	22.8706	16.3692	15.7909	16.1714	14.0089	14.4127	14.1046	24.5031	19.0007	21.5307	22.0036	19.3307	12.1455	31.3788	27.2503	26.2515
Amigo1	4.0882	4.82408	6.0434	4.56607	5.07168	4.75728	4.8864	4.77924	5.11359	6.3739	5.83789	7.0396	7.52174	6.28707	7.28884	5.17497	5.78365	5.11119	4.86857	5.18954	4.3001
Psma5	33.6551	33.492	36.5314	57.2858	60.8876	64.0756	36.943	44.0038	39.7848	39.8341	53.3847	48.529	64.1961	48.2713	47.9333	41.3128	36.8579	37.3766	55.7858	56.1863	50.8843
Celsr2	1.15535	1.20943	1.54428	0.398643	0.439913	0.472371	1.05701	0.961713	0.85698	1.53354	1.2744	1.46124	1.03714	1.25667	1.41932	2.07218	1.446	1.00239	0.8822	0.726222	0.413837
Clcc1	7.04441	6.69957	8.88855	6.85965	6.58621	7.43265	8.93401	9.10742	9.10662	7.39106	6.78264	7.18456	7.69706	7.32648	6.27244	8.8713	8.35377	6.81123	8.88665	9.26629	7.59799
Prpf38b	5.00098	4.36304	5.53242	8.75501	7.68754	9.97335	5.77195	6.92762	5.77773	7.07426	6.1526	5.81398	12.0634	9.35627	8.59204	6.52742	5.28371	3.86938	10.1339	7.70466	8.87625
Fam102b	13.7445	10.7526	14.7805	9.92093	11.4836	12.9126	12.6094	14.2259	12.3522	14.0047	11.6207	9.4771	14.1032	16.3205	15.8444	18.765	22.6373	8.11666	27.3523	10.3415	12.1499
Slc25a24	4.47063	3.56741	4.34072	11.4791	14.1641	11.2581	5.28414	6.80498	5.21037	5.7177	7.12727	5.16334	9.44632	9.99549	7.83087	10.0869	6.5139	4.68131	17.696	15.0917	14.1494
Ntng1	0.393207	0.412674	0.590962	0.126081	0.379856	0.237932	0.619338	0.284329	0.307717	0.530107	0.662619	0.786206	0.319841	0.750198	1.05174	0.376288	0.658507	0.484081	0.296241	0.442805	0.388728
Amy1	8.69369	6.74532	9.1462	1.95132	2.20461	4.08708	10.1259	7.08968	8.6178	8.53922	5.67699	6.36136	7.92017	5.64982	7.29524	10.8749	12.8387	7.07772	8.58024	3.49045	4.59627
Col11a1	10.5922	10.0996	12.7469	0.342062	0.448794	2.39306	8.02345	5.62372	5.56453	15.5684	21.9205	16.3116	5.3408	13.5353	14.9763	12.9351	16.1026	9.76594	9.38011	8.6588	5.84412
Dph5	1.15728	1.08444	1.19458	6.03739	5.7674	6.54105	0.970805	1.88177	1.79696	1.40631	2.61189	2.87193	7.11617	6.94098	6.10565	2.14246	1.70423	1.58669	5.06009	6.30718	7.52074
Slc30a7	2.50371	2.30889	3.53522	4.05888	4.15915	5.85779	2.89646	3.33936	3.55285	3.03608	2.87766	3.73358	5.17221	4.50196	4.82862	3.24852	3.34037	2.47261	5.17732	5.01054	5.77944
Cdc14a	3.41476	2.48656	2.43427	1.29004	1.77665	2.30052	3.31943	3.27021	2.86986	0.977334	0.932535	1.06817	1.5694	1.26064	1.9129	1.32787	1.78056	1.50096	1.31421	1.59172	1.48822
Dbt	16.6078	12.175	14.1381	7.61932	8.39221	7.66371	13.2782	16.931	18.5279	12.8563	12.5817	15.0366	8.73429	7.09561	7.60264	14.9855	15.9051	13.8946	10.8201	10.5588	9.50009
Lrrc39	19.4988	17.7777	20.5293	11.204	12.6122	13.4914	21.0603	18.9384	20.3219	18.2693	22.6241	22.4924	17.8455	15.232	11.9568	16.8367	17.7253	16.4244	14.1983	19.7448	16.7919
Agl	47.1884	35.6021	45.1327	16.844	21.2404	25.4171	39.4502	46.8595	47.426	52.4852	42.0205	47.5241	45.2166	35.27	33.524	41.8675	38.3639	36.1514	30.7423	30.774	28.5218
Frrs1	1.20494	0.897096	1.41529	2.52869	3.20573	3.70704	0.75259	1.50852	1.25137	1.31927	1.08654	1.36929	3.65866	3.02616	2.70526	1.11417	1.91615	1.44212	3.62187	2.7276	3.54739
Palmd	23.9353	17.9784	23.2415	10.9536	12.2804	11.1996	27.4103	21.5746	26.6909	19.8385	14.5757	17.0936	18.3565	14.7676	16.207	26.4173	12.4801	19.0172	19.4012	18.0564	13.046
Plppr4	0.251611	0.157183	0.113123	0.0298808	0.0337594	0.0195193	0.260731	0.168463	0.341851	0.323059	0.265004	0.21408	0.102332	0.225022	0.263921	0.200653	0.351145	0.249807	0.284344	0.451715	0.306425
Snx7	2.41672	2.26461	3.52085	5.61759	7.05855	7.9566	3.78701	3.90708	3.60381	3.80304	3.80251	2.88375	4.31516	4.83224	5.56455	5.79189	4.87963	2.92609	7.82699	7.43161	6.84073
Dpyd	1.3851	1.21419	1.6501	0.106124	0.239798	0.225305	1.60508	1.13679	1.22625	1.27645	1.07844	1.28304	0.969174	0.332993	0.585836	0.954424	1.27546	0.680194	0.883637	0.601612	0.576154
Ptbp2	6.08326	4.26049	4.72507	7.3306	9.61658	10.1162	5.97657	5.55982	4.78741	5.12829	6.31838	6.60416	9.71665	8.65947	8.83169	4.60425	4.26623	4.63945	8.2266	8.57997	8.16549
Tmem56	1.90237	0.998274	1.95007	0.921759	1.08735	1.77097	1.7663	1.66601	2.80382	3.10695	1.84334	1.34344	3.46621	2.26844	1.67617	2.13259	2.07084	1.51098	2.25018	1.52757	1.76622
Slc44a3	0.0710899	0.155436	0.342446	0.0211062	0.0953835	0.0551498	0.0245555	0.118993	0.0772689	0.27383	0.12479	0.151215	0.24094	0.0706416	0.18642	0.303709	0.38332	0.0470535	0.156213	0.0870184	0.0763914
A530020G20Rik	0.190565	0.119048	0.979166	0	0	0.184795	0.197473	0.159488	0.207129	2.20211	0.167257	0.608026	1.80844	1.0415	2.62355	0.515616	0.664877	0	1.22634	0.116632	0.341295
F3	4.50503	3.95487	5.11689	3.88585	3.48356	3.64205	4.32434	4.28631	4.175	5.61686	7.11724	5.59828	6.17173	6.92699	5.84464	9.23825	11.1454	4.19025	10.2269	5.86272	6.47164
Abcd3	27.6321	23.3941	29.2724	20.5433	23.5525	27.0705	28.4573	26.5545	24.1674	26.4178	31.2991	33.22	29.5378	28.0358	26.0753	26.6642	27.9397	25.5187	28.6942	29.0312	27.5893
Abca4	0.0398715	0.0280215	0.0288096	0.159808	0.210644	0.231985	0.0619751	0.0600649	0.0568799	0.153581	0.0656153	0.106013	0.243241	0.148575	0.130695	0.11072	0.123303	0.0395857	0.197131	0.146416	0.117824
Dnttip2	13.3994	10.452	11.7578	19.7728	22.886	18.0366	13.0219	15.4211	13.4914	11.4385	13.5405	11.1696	19.9574	18.6768	17.0464	13.8315	13.198	11.182	17.223	21.8098	20.7418
Pde5a	2.90107	1.82755	3.24119	1.58511	2.24471	2.52481	2.45045	3.02375	2.85182	2.53542	1.74921	1.99646	3.7925	2.23476	2.65305	2.09343	2.36613	2.62613	2.74355	2.81999	2.31842
Usp53	4.24803	3.72608	4.41384	7.56731	8.08977	8.79442	3.59582	4.05549	3.70455	3.10372	3.69052	4.21591	7.10669	5.19065	5.6346	3.46085	4.26541	3.1264	4.96581	4.4894	4.52501
Myoz2	250.1	249.285	298.827	108.917	103.397	121.603	320.075	275.472	309.386	202.947	246.765	234.01	169.577	155.814	170.387	228.711	210.764	218.868	175.197	229.346	177.337
Synpo2	68.2354	77.6332	88.0065	131.074	122.314	128.535	78.9884	88.4991	70.7113	56.4336	69.7444	67.8765	84.9509	62.3217	61.985	62.3945	70.9692	53.9996	68.4694	94.9014	74.9903
Sec24d	6.8422	5.7985	8.79793	14.1552	15.2244	13.8939	7.48567	9.85578	7.31099	11.2089	12.5251	11.7128	14.6899	16.0089	16.3698	11.7623	13.9031	7.74039	23.2586	17.6515	17.1362
Mettl14	1.8201	1.75123	2.23886	1.70798	1.99509	1.72086	2.44178	2.33388	1.93414	2.31607	2.33204	2.33328	3.27163	2.34959	3.36658	2.34662	1.82467	1.87159	2.54049	2.46661	2.77658
Prss12	1.88824	1.89886	2.4847	1.0255	0.880547	0.535919	2.09985	1.48009	1.68944	1.41918	3.39541	2.05721	1.12384	1.92209	1.69077	3.18741	3.94403	1.6918	1.43126	1.97307	1.23723
Snhg8	11.1104	12.0844	12.8065	19.6151	26.7531	19.6241	10.074	13.3501	11.4831	14.9022	17.2393	12.0275	29.4522	26.0237	28.0945	10.1712	11.1383	9.45495	20.3659	11.1713	18.5481
Ugt8a	0.237766	0.247556	0.229067	0.705914	0.55828	0.522616	0.547519	0.504112	0.43072	0.0508804	0.0347807	0.168583	0.268614	0	0.138555	0.0677186	0.0251381	0.104916	0.0497588	0.161689	0.141943
Camk2d	3.97975	3.55476	5.06347	9.47302	10.4181	11.0359	5.32475	5.50698	4.56556	5.45966	6.37455	5.60441	11.6135	8.63581	9.37808	5.13898	5.48015	4.20459	9.25611	10.5956	8.65684
Larp7	6.12844	5.45796	6.68496	9.83435	9.42894	10.5498	8.13503	7.01957	6.1519	5.60889	7.53487	10.2886	10.5055	9.28569	9.23071	7.40016	6.55435	5.12909	9.06258	9.36149	10.5585
Zgrf1	0.499639	0.563959	0.55794	1.01141	0.891302	1.28175	0.647186	0.786899	0.518382	0.273374	0.642842	0.53139	0.831301	0.846287	0.625328	0.485125	0.432205	0.507331	0.769963	0.625489	0.780944
Alpk1	0.715374	0.359699	0.571534	1.75611	1.12371	1.31974	1.10291	1.17406	0.583165	0.571271	0.62022	0.797948	0.816074	1.4304	1.16674	0.715601	0.481474	0.467722	1.15022	1.04652	1.16246
Tifa	0.599357	0.807348	0.793966	2.06862	2.29944	2.00517	0.970439	1.46722	1.25201	0.721455	0.493171	0.557764	0.837935	0.502518	1.12966	0.704155	0.819821	0.632251	1.79916	1.65071	1.69064
Pitx2	6.15618	7.17274	9.63389	5.10607	5.63774	8.79357	6.58184	8.79971	8.9748	4.10899	4.75998	6.85918	5.82888	5.48621	7.08946	5.64971	7.37654	8.92553	4.38651	7.0571	7.84033
Elovl6	0.372676	0.436525	0.646275	1.34434	1.27508	0.867338	0.366874	0.860846	0.774693	1.16635	0.956749	0.871989	1.32624	1.22207	1.27046	1.73543	1.24115	0.573506	1.59689	1.09483	1.34157
Egf	3.24673	3.63506	3.96749	1.03905	1.79624	2.33882	5.02477	4.4182	4.34242	2.13848	2.12796	1.95822	1.82922	1.84358	1.47428	2.4739	3.22312	3.51649	2.88552	1.90968	1.75198
6330410L21Rik	0.371482	0.232067	0.357891	0.220582	0.124607	0.21614	0.609499	0.466352	0.302828	0.417348	0.366802	0.296317	0.125904	0.230712	0.202947	0.290957	0.206196	0.368819	0.378995	0.151572	0.199592
Gar1	3.14616	2.94815	3.23313	8.28218	10.4125	9.43743	2.53571	4.07252	1.42484	2.89502	4.41817	5.13068	9.24133	8.85792	9.35027	5.07771	3.12674	2.42947	7.57182	6.07618	9.31595
Pla2g12a	129.057	113.088	142.296	66.4176	62.5323	73.7573	144.783	133.62	151.33	111.68	121.252	124.458	99.6296	88.6262	91.9399	123.517	137.554	118.39	106.878	116.979	99.1082
Sec24b	5.77273	5.85707	7.55602	10.7621	11.0373	11.5819	7.85907	8.8963	5.67949	8.66434	8.83172	8.78594	13.4392	13.6782	16.0775	8.94642	7.76592	6.85785	14.9033	10.8186	13.9466
Ostc	19.3172	19.9957	20.7745	53.4171	57.6384	54.7591	28.0476	29.4389	28.8393	20.4405	26.4667	27.1143	46.5905	51.2248	43.1458	26.1014	22.1213	23.0813	43.8932	44.5414	54.5494
Rpl34	50.2036	56.0947	60.3535	117.719	120.314	113.602	70.3446	68.9985	79.8491	46.9785	53.6661	46.6617	77.6779	68.6489	66.5404	60.8002	63.1922	56.6159	91.6288	97.3886	97.516
Hadh	54.8486	49.8171	53.6771	11.8594	16.4274	14.6535	36.8266	33.7086	33.0727	42.2449	49.3869	57.8732	22.18	21.2101	21.3094	49.7038	50.793	43.5547	26.1668	24.3442	22.1474
Cyp2u1	4.3206	4.43425	5.92446	2.58589	3.35863	2.97939	4.19294	6.95651	6.52242	5.63555	5.74842	7.68293	4.46279	6.13337	6.1146	6.30907	4.4375	6.94511	4.84394	5.98825	4.71651
Sgms2	1.75123	1.38854	2.00234	6.90765	7.16521	4.07567	1.89447	1.93271	1.69427	3.46542	4.78845	3.78643	16.0449	7.54398	10.648	10.0796	2.23402	2.21633	11.2545	8.83355	7.75476
Dkk2	10.9646	4.36437	9.19236	0.720204	2.01795	1.73132	12.5686	10.6545	12.4976	5.7932	7.49439	7.18943	7.76114	10.4133	12.0862	6.96422	7.294	5.94071	5.08676	3.32563	2.53718
Gstcd	0.752253	0.704907	0.869678	2.81409	2.87656	2.3635	0.701567	1.20879	0.715433	0.917572	1.02338	1.14675	1.98866	2.91529	3.28774	1.30693	1.02598	0.597488	3.02264	2.94657	2.96396
Ppa2	10.5416	10.011	12.2509	8.50506	8.46736	7.97621	10.9237	12.1537	10.3275	9.87814	11.5757	13.5242	11.8239	9.23032	9.29711	12.198	12.4147	10.513	9.08166	13.0193	8.63549
Gm26691	0.0941561	0.0756257	0.0259176	0.0119805	0.0270712	0.0156523	0.0696921	0.0540352	0.010965	0.103623	0.0531257	0.042917	0.0547057	0.0400982	0.211635	0.0114929	0.025598	0	0	0.0329294	0.014454
Cxxc4	0.449439	0.779911	0.513182	0.0889576	0.134006	0.135592	0.500228	0.384505	0.474935	0.400739	0.438298	0.424889	0.16925	0.471417	0.501985	0.469355	0.665246	0.495797	0.12541	0.163005	0.143098
Cenpe	0.177971	0.0138975	0.0857301	0.475549	0.65667	1.34614	0.107579	0.595792	0.1209	0.128536	0.175729	0.0946404	0.211115	0.110531	0.0972285	0.0887047	0.141122	0.0294492	0.265372	0.490157	0.796847
Ube2d3	50.9128	44.1681	52.2046	89.2844	94.7908	80.515	59.2457	60.961	63.7365	54.3635	58.9518	58.7019	94.1675	71.9189	67.4859	58.1356	50.7221	45.2608	77.3588	95.9689	81.929
Slc39a8	0.203267	0.0732591	0.105447	0.445655	0.361892	0.564044	0.113419	0.109923	0.10197	0.0602279	0.185267	0.116407	0.127185	0.163142	0.184511	0.10688	0.104147	0.0776192	0.279777	0.325369	0.302436
Ppp3ca	25.7408	21.5334	27.6895	33.3254	39.8826	45.234	31.5625	31.6814	31.3336	25.2064	25.073	23.1452	47.1281	34.0902	33.3512	30.3345	25.8173	23.0308	44.5106	41.1684	34.1083
Ddit4l	21.2463	14.2482	22.5278	1.61053	2.64666	3.10837	9.58159	15.2295	18.6262	15.3941	10.7125	18.182	6.93621	7.28925	5.2266	9.23481	8.60281	10.9754	2.24468	2.76667	3.7536
H2afz	19.8374	18.5256	22.3619	41.5879	44.7454	42.7133	21.4653	30.0197	30.6373	21.0521	19.6319	20.9545	24.1491	23.7352	23.8867	25.2517	23.7555	21.4369	40.4136	33.8629	34.7303
Gm5105	0.647751	0.404654	0.554714	0.256419	0.0724256	0.335006	0.149162	0.93967	0.997407	1.03961	0.189508	1.07164	0.146358	0.643666	0.188734	0.860942	0.136969	0.643107	0.610016	0.704788	0.386698
1110002E22Rik	29.8566	25.2707	35.8774	313.338	309.034	233.382	35.2983	82.2998	51.5306	51.5465	73.8964	94.6498	565.734	459.228	405.642	91.197	34.2148	46.933	208.097	333.406	293.707
Mttp	1.21649	0.832326	0.930147	0.412765	0.660653	1.01113	1.14053	1.2993	1.16482	1.17145	0.940593	1.08843	1.25652	1.12247	1.06334	0.841431	0.845184	0.843521	0.709196	1.11088	0.767726
Trmt10a	0.345559	0.32381	0.361866	0.883207	0.786184	0.646879	0.217964	0.513027	0.281696	0.347232	0.474721	0.591226	0.61105	0.604647	0.53188	0.731728	0.414589	0.432581	0.693305	0.864362	1.50146
Adh7	0.284791	0.177911	0.548745	0.0845532	0.127371	0.368223	0.393485	0.286018	0.28375	0.213303	0.166639	0.100963	0.386089	0.141498	0.663834	0.135187	0.18066	0.1885	0.506602	0.348602	0.272026
Adh1	26.1885	30.1724	24.5066	5.01885	2.70015	10.1166	14.9035	29.6968	18.855	5.06443	4.0978	2.56839	2.83737	3.9195	4.08107	6.14435	28.647	5.80754	8.59159	3.41584	5.2477
Adh5	21.1346	18.5616	21.8864	15.8901	17.6944	19.167	21.9893	22.2568	21.7974	17.7153	19.263	18.246	14.703	16.6437	18.4552	21.8964	21.983	17.585	22.5223	21.7853	20.1362
Eif4e	15.5377	12.5973	15.7379	30.0945	31.6926	29.384	18.3744	21.3337	21.1699	15.2505	16.412	15.8039	34.5574	28.4515	26.152	19.2749	14.3672	14.0005	30.2607	34.6202	31.914
Unc5c	0.0511965	0.0399785	0.0164412	0.1596	0.154557	0.12908	0.0795782	0.0428475	0.034779	0.0575176	0.0786356	0.12705	0.0347033	0.127184	0.156629	0.0291628	0.0324769	0.0169431	0.144642	0.125335	0.155874
Gbp5	1.73332	1.4212	2.08739	0.466369	0.363383	0.357177	3.81681	0.707195	0.838959	0.678088	0.594265	1.24818	0.257015	0.618984	0.733879	0.971916	0.910562	0.842521	0.442094	0.442019	0.368636
Gbp7	5.29369	4.32045	6.72463	3.55527	3.0072	3.92456	13.1388	3.92306	3.61934	2.9805	2.86642	4.5631	3.1253	3.18164	3.1066	4.77847	3.87942	4.45043	3.05551	2.97862	3.07361
Gbp3	2.97291	2.7514	3.4299	1.60183	1.07108	1.7938	8.4433	2.13792	2.06445	1.48443	1.25633	2.10789	1.19418	1.75061	1.53993	2.44608	2.30497	1.78553	1.38258	1.16808	1.53815
Gbp2	7.19194	7.6319	10.5997	3.39378	3.25915	4.87729	16.7314	5.74006	6.05692	4.54065	3.8877	5.67341	3.38992	4.11757	4.87101	8.50542	6.43551	4.77601	3.99202	3.67293	3.1732
Kyat3	3.32654	2.89626	2.97772	0.886536	1.26519	1.43256	2.68712	3.78807	3.71532	2.85024	3.0691	3.4265	2.34365	2.10827	2.78182	3.62563	3.16532	3.22467	1.70205	2.43672	2.0547
Gtf2b	11.6128	9.02963	10.7118	22.7406	25.1951	23.864	9.9854	12.9862	10.2723	11.8966	13.879	11.3872	26.7972	19.6418	21.5974	19.0707	16.4574	10.3847	19.6232	22.3807	20.09
Hs2st1	3.83438	3.55747	4.53533	6.42468	6.55186	7.66479	5.03555	5.376	3.69828	4.95367	4.64825	5.00671	6.83234	6.13971	5.94836	4.50888	4.5336	3.91997	7.70468	7.06351	6.48646
Selenof	39.5839	42.6431	45.5434	67.6728	75.024	77.8752	50.1077	52.1097	52.3722	34.279	42.2158	41.0696	59.6477	55.2661	48.3163	47.6428	52.1898	42.6929	76.4869	68.183	69.2202
Sh3glb1	60.9842	59.2963	67.3651	48.8002	48.9815	49.5261	62.5127	65.244	65.3865	53.9662	56.0747	61.2069	61.5499	48.4637	46.1032	64.2152	59.174	53.1538	61.0588	67.6157	62.2554
Clca1	0	0	0	0.028259	0.191562	0.11076	0	0	0	0	0	0	0.0645186	0	0	0	0	0	0.059758	0	0.10228
Col24a1	0.770484	0.707256	0.908934	0.47618	0.379757	0.677012	0.798411	0.568508	0.525545	1.42334	1.78032	1.72251	0.703465	1.17188	1.79367	0.550848	1.34659	0.843017	0.473861	0.692904	0.405523
Cyr61	55.7919	52.1135	69.9904	276.113	270.802	203.955	60.0283	72.4842	56.8512	95.9639	111.663	114.572	259.498	217.366	211.907	230.442	97.3093	72.4809	286.464	226.674	238.343
Gm17501	1.06894	0.474472	0.813027	2.55561	3.39686	2.94605	0.582992	0.904038	0.825526	1.13771	1.4073	1.49588	3.54661	4.94762	3.54076	1.68247	0.749469	0.446853	2.4372	2.6169	2.78096
Ddah1	2.94846	3.01662	2.84059	4.47518	5.90378	5.77671	3.08651	3.68634	3.0167	3.79537	6.06029	6.46365	5.6899	4.8881	4.45762	4.19022	4.29424	3.94292	5.8934	7.07088	7.14493
Syde2	1.39608	0.995805	2.71009	0.556778	0.775826	1.45484	1.53305	1.59044	1.3419	1.44472	1.37164	1.37399	1.82204	1.67716	1.85781	1.70918	2.89478	0.868882	2.08006	1.50484	1.32107
Mcoln2	0.0728917	0.0683039	0.0702249	1.00631	0.440104	0.466517	0.0377668	0.183014	0.148551	0.315867	0.383858	0.62019	0.222342	0.380268	0.191145	0.685095	0.173398	0.0723691	1.13265	0.490731	0.704948
Lpar3	0.583607	0.410156	1.12451	0.0433175	0.0489402	0.0565934	0.75595	0.195373	0.237875	1.21766	1.21654	1.13794	0.494494	0.724908	1.27533	1.74529	0.971816	0.820848	0.687011	0.476247	0.418086
Ssx2ip	10.1859	8.63576	8.63125	4.3202	5.82845	5.21263	7.36194	8.08064	8.51275	8.24262	9.12786	10.1959	3.24916	3.82751	3.14242	7.87432	7.52031	6.91187	4.6216	5.55304	3.95509
Spata1	1.59856	1.06218	1.00805	0.724851	0.584955	1.21758	1.95768	1.31355	1.42159	0.923622	1.33927	1.3292	1.30029	1.03973	1.60056	1.1672	1.35515	0.721409	1.09486	0.996156	0.874502
Gng5	36.4052	35.8196	35.8667	30.3411	29.1331	25.4685	31.6169	34.2116	28.1226	36.7684	37.8865	42.5906	31.9921	30.5555	27.3897	32.8094	32.2491	30.1202	30.0397	30.557	29.7592
Ttll7	14.0188	12.1584	13.492	11.6728	12.0939	14.7274	16.0292	14.7635	16.2024	19.1258	11.6043	13.2753	17.7178	12.5979	11.633	10.8634	15.1051	11.9032	11.8232	12.6525	8.6927
Adgrl4	22.0066	22.6787	22.7374	12.9199	14.9388	15.7542	20.7188	22.3638	24.8852	17.945	17.7895	20.2084	19.0804	17.18	18.9505	27.7582	32.4298	22.4197	25.0812	25.1458	16.2051
Ptgfr	1.27295	0.778652	1.56704	0.425173	0.693856	0.761214	1.26412	1.45599	1.22505	0.561831	0.465522	0.188033	0.503336	0.63246	0.509983	0.528721	0.672921	0.68457	0.616046	0.432824	0.417962
Fubp1	8.40781	6.38782	9.35162	14.1075	15.1483	17.5641	9.68293	9.77888	8.62695	10.0164	10.7908	10.6127	21.5204	17.7402	17.5855	11.0727	7.49253	6.97793	14.6033	16.023	16.0895
Nexn	51.5856	51.4792	62.0098	88.908	86.1707	88.1653	57.0904	67.9446	58.3928	58.3318	62.1413	64.4907	77.5135	54.7617	52.1547	53.47	53.3772	51.4334	61.6769	91.2462	77.0738
Usp33	6.54585	5.83137	7.79226	5.47888	5.77497	7.51282	7.28487	6.70012	7.82141	6.90792	7.60259	8.10623	8.05968	7.69856	7.71262	7.07938	6.75763	5.0745	6.92453	6.38806	6.14753
Zzz3	5.99028	5.21515	7.59933	11.9701	12.5548	11.6343	7.76292	8.67567	7.52684	7.00944	7.71861	8.3741	12.9014	11.3562	12.849	8.02233	5.87515	5.84891	12.3095	13.3302	10.8349
St6galnac5	0.259554	0.149672	0.711703	0.106699	0.160731	0.0929332	0.186204	0.180465	0.179034	1.03822	0.28914	0.148641	1.05562	0.684472	1.0733	0.477663	0.322967	0.118935	0.977734	0.391027	0.536365
St6galnac3	0.225729	0.251182	0.299022	0.100527	0.141969	0.180587	0.555538	0.283377	0.241515	0.312471	0.371475	0.615188	0.229514	0.273372	0.499443	0.277253	0.496701	0.434214	0.27901	0.276306	0.166762
Rabggtb	17.4232	16.8832	17.4534	27.9511	31.7286	34.2712	18.2599	20.6797	18.561	19.5903	21.1136	24.3211	37.9471	29.6589	28.1014	19.2432	17.4266	14.9886	27.8753	30.0517	27.0732
Acadm	154.991	137	134.687	29.1862	37.2274	38.4163	124.907	107.74	108.996	117.903	138.776	163.472	73.6105	65.3211	70.6303	125.81	129.558	112.012	60.046	59.4533	53.8052
Cryz	3.23002	3.63207	3.07296	1.65424	2.27526	2.86598	3.3471	3.85217	3.68631	3.03266	3.08302	4.29411	3.11998	3.30996	3.54687	4.20878	3.38084	3.6879	2.81372	3.06415	2.60318
Negr1	0.320745	0.500929	0.755359	0.25394	0.161382	0.124413	0.313906	0.411606	0.319572	0.497622	0.351893	0.379031	0.507303	0.318722	0.490639	0.517662	0.288245	0.265371	0.436309	0.239929	0.114888
Ptger3	0.379221	0.31587	1.31931	0.112589	0.190805	0.367738	0.414798	0.655916	0.498054	1.21727	0.305102	0.380913	3.12748	2.32378	4.3921	0.396025	0.581358	0.334669	1.5674	0.722073	0.928198
Cth	3.56367	2.81634	4.05377	0.535392	0.34565	0.0999256	4.09327	3.23406	4.3401	3.84518	2.48717	2.96818	0.873116	0.575979	0.619252	2.31122	2.77814	3.75126	1.29391	1.05112	0.553653
Ankrd13c	5.501	4.27022	6.69524	8.98754	8.66377	8.74972	6.84721	7.14287	7.17762	5.50105	5.57097	6.61219	8.96905	7.27763	7.40473	6.04915	6.89145	5.89784	9.53342	9.36323	8.44712
Srsf11	8.52779	6.6688	9.56048	11.571	11.9307	15.1172	9.58389	10.8135	9.13982	12.9531	12.2973	13.3762	17.9966	14.8829	16.1686	9.85508	8.91721	8.28392	13.6498	12.6915	12.6908
Lrrc40	1.73308	2.02412	2.17784	3.55706	4.06933	4.41341	3.17536	2.82524	3.33746	2.08009	1.85179	1.78979	3.83075	2.20885	2.14062	1.99588	2.19879	1.82041	4.04483	3.50492	2.83397
Depdc1a	0.036062	0	0.0694853	0.449678	0.435469	0.923207	0.0373691	0.289738	0.264576	0.0347267	0.0474768	0.0767072	0.146667	0	0.0472829	0.0616254	0.0686286	0.0716068	0.169806	0.176568	0.348761
Wls	7.60724	5.99606	8.16871	5.94635	5.72143	7.79184	8.08826	7.32167	6.58892	8.05049	8.71114	8.38564	7.13053	7.70691	8.51972	7.95562	7.93604	6.51027	8.73123	7.51728	6.57796
AI838599	1.18619	0.661629	1.03396	0.100622	0.198944	0.13146	1.93158	0.936024	0.920926	1.57742	1.67321	0.991237	0.86149	1.47339	2.11075	0.43437	0.429984	0.701006	0.797924	0.518562	0.212442
Tgs1	4.12676	3.88816	4.19304	7.09018	7.21625	7.29508	4.97738	5.70723	5.44137	4.4517	4.86894	5.49225	10.1345	6.68891	7.92407	5.87676	4.82799	4.11956	8.11251	8.52942	9.18404
Lyn	5.0605	5.26582	5.95248	14.937	12.4349	13.3866	7.43906	8.30306	6.71555	4.61814	5.81017	6.53986	6.70094	6.62195	7.17519	8.44666	6.71896	5.14106	13.3551	10.1919	15.2703
Rps20	38.711	36.5498	40.6338	71.941	71.5551	74.4055	44.5273	46.8716	45.348	34.9584	36.6186	35.4546	56.2032	55.5115	55.4931	40.2284	38.5957	35.8674	61.8479	57.631	62.9018
Chchd7	3.21721	3.70618	4.18008	1.84025	1.9306	2.3699	3.70085	3.55714	4.11441	3.86551	3.88585	3.6414	4.02143	2.94763	3.25078	3.42983	3.22981	3.31137	3.69691	3.43226	3.90117
Penk	3.52021	3.98587	6.07631	3.00476	1.47599	1.87749	2.73585	2.79884	2.57072	3.31925	1.73793	2.26195	1.93876	2.84214	2.78857	3.25845	5.02442	1.38343	3.45328	1.25678	2.2854
Fam110b	0.70456	0.715233	0.890904	2.71934	2.79168	1.93011	0.623625	1.01717	0.765799	1.14492	2.00975	2.29483	7.28314	5.46966	6.13935	2.00667	1.20116	1.71963	6.60751	5.28235	3.73819
Sdcbp	12.1153	11.5642	13.5282	29.3117	27.4049	28.6204	15.9898	18.4604	16.8377	13.0373	15.0133	14.2143	22.5897	19.1191	20.8236	20.926	18.2997	12.5282	33.2478	30.1697	29.9358
Nsmaf	6.05757	5.8105	7.87785	5.676	6.26864	7.91551	7.27138	7.89581	7.1561	7.43294	8.2578	8.07218	9.08583	7.57758	7.4918	6.41165	5.94115	5.5023	7.67368	7.08178	6.70936
Tox	0.314979	0.162335	0.424838	0.0561095	0.0633926	0.109959	0.261117	0.110718	0.179737	0.18199	0.331745	0.217747	0.0960784	0.281694	0.392338	0.107652	0.2098	0.250177	0.133484	0.0578331	0.152311
Car8	4.97623	5.88708	5.90283	4.62617	3.88087	3.83631	7.92827	5.12261	6.59192	3.77368	4.01272	5.95402	4.23748	3.80136	3.01764	6.16522	6.03721	9.07827	4.97924	5.86279	5.58128
Chd7	4.51137	4.42292	6.83353	8.23772	8.20485	11.6627	5.98999	6.722	5.23654	7.02291	6.54591	6.22176	12.0023	11.2073	11.8302	6.30564	5.43416	4.54807	10.2899	7.30973	9.90111
Gdf6	0.0678561	0.0953779	0.130747	0.815919	0.921826	1.34235	0.0351578	0.579261	0.0553155	0.0653436	0	0.0721682	0.34497	0.101142	0.26691	0.0579788	0.0968514	0	0.60708	0.58142	1.05729
Gm11827	1.13877	0.574592	0.928325	0	0.0881495	0.305803	0.63541	0.879751	0.499862	0.168709	0.345977	0.465823	0.356267	0.261136	0.459419	0.598775	1.25029	0.26091	0.247485	0.107225	0
Trp53inp1	7.31033	5.28941	5.79478	2.1759	3.33364	5.94396	7.26845	7.86225	4.75235	2.22774	3.87409	2.99185	2.37101	2.04134	2.37805	2.29292	15.6203	4.74061	1.96948	2.76378	2.64501
Pdp1	15.5808	11.5356	13.2177	7.88607	10.0602	11.6025	16.3384	13.5384	13.9801	8.42368	7.21094	8.25718	8.54282	8.83773	8.36678	10.4503	9.56334	9.97836	7.9876	9.82884	11.4856
1700123M08Rik	1.5217	1.42593	1.3744	0.592968	1.14846	0.774701	2.56239	2.57893	1.24047	1.92328	4.13195	1.6184	1.54722	1.13408	1.74579	2.6004	1.53845	2.07734	1.97045	1.74624	1.22639
Slc26a7	0.198583	0.124056	0.318863	0.550278	0.976965	1.00136	0.411562	0.155119	0.143896	0.297469	0.232393	0.398938	0.493565	0.460439	0.491817	0.282795	0.188959	0.262879	0.581824	0.891286	0.663887
Necab1	0.183057	0.21442	0.22045	0.0407616	0.0460525	0.106508	0.379385	0.114904	0.16788	0.132209	0.120501	0.19469	0.0465317	0.0682136	0.0300021	0.0977569	0.130639	0.0681543	0.25859	0.0840275	0.0491772
Tmem64	67.7433	55.1359	62.9906	19.2899	24.9182	23.888	78.6013	60.7162	68.9668	48.9757	48.8836	58.4574	36.5269	28.6859	31.256	49.7044	39.7749	44.3034	31.2219	38.5713	26.1953
Decr1	45.6907	43.6545	44.6442	14.5284	18.1862	16.7882	44.7538	35.742	37.9265	37.5136	42.5833	50.8942	28.0815	28.1809	28.0704	40.2277	45.4753	38.6154	26.0385	27.6049	23.4701
Mmp16	0.42862	0.246168	0.479542	0.110835	0.222616	0.273519	0.372518	0.402694	0.349406	0.359491	0.564293	0.323512	0.140583	0.535831	0.525732	0.318974	0.421004	0.343183	0.234378	0.423111	0.148576
Rmdn1	15.811	14.0722	14.9385	5.54605	7.12597	7.45892	17.0167	17.1053	20.4033	17.4006	15.9132	22.0747	10.4278	10.2821	9.68501	15.8046	11.908	15.2734	9.19841	12.2548	10.299
Wwp1	48.7469	39.0663	44.423	24.8435	31.4506	30.7936	51.8031	49.4791	52.7417	40.7367	41.9779	45.5246	43.2012	34.4059	33.114	41.6829	40.677	38.0727	35.0119	39.8022	35.7596
Atp6v0d2	0.0441215	0	0	0.628773	1.59838	0.61611	0.137162	0.088623	0	0.0849755	0.174262	0.0469253	1.25612	2.95942	2.77681	0.0753981	0.0419832	0.131415	1.08033	0.918125	3.08177
Coq3	10.9158	9.74168	10.8246	8.15554	10.3408	11.4926	14.7919	12.4085	12.6795	9.31799	11.002	13.0553	9.59461	11.2642	11.6386	9.94183	13.2403	11.433	10.3176	12.4317	14.4797
Mms22l	0.0751074	0.14076	0.126629	0.418107	0.718014	1.02695	0.136202	0.24515	0.0918401	0.144653	0.0988815	0.11982	0.190917	0.279877	0.344672	0.0802182	0.232269	0.0559267	0.371343	0.321776	0.443897
Ndufaf4	13.3592	11.5112	13.7877	20.3238	21.2312	22.5501	14.9255	17.4264	21.4802	13.0716	15.4854	16.9518	26.3546	20.5076	20.0529	15.823	12.6826	13.8123	19.4644	26.9911	23.4968
Fhl5	2.76304	3.54807	3.15491	0.91148	1.9566	2.73891	5.19615	3.39159	3.4203	2.56218	1.75145	1.41489	0.832406	0.76267	1.34177	2.18596	3.50551	1.62562	2.69845	2.38001	1.53953
Manea	5.14594	4.66055	5.74047	4.23253	4.65803	5.3005	3.98021	5.51429	6.3024	3.81732	4.08433	4.05889	5.00692	4.29386	5.00386	5.40669	5.85712	4.88904	5.84322	5.54548	5.79427
Epha7	1.00629	0.95432	0.73587	0.0863895	0.292809	0.465573	0.690991	0.474874	0.405218	0.630456	0.861932	0.825247	0.394475	0.903568	1.28762	0.486884	0.622969	0.589818	0.662229	0.742028	0.442958
Mdn1	2.56285	2.02614	2.97137	7.27823	7.23443	7.79101	3.52583	3.72029	2.73342	4.35459	4.89856	5.83081	12.1866	10.0941	11.5056	4.90477	2.67364	3.19286	8.68776	8.73951	9.5593
Lyrm2	6.30705	6.10709	5.97503	4.96221	5.28897	5.01517	5.11959	6.12307	4.11315	5.66861	6.22758	5.81347	4.27521	6.73732	5.65085	5.20934	4.60107	5.00946	5.93963	5.01814	4.97009
Ankrd6	0.962697	0.820096	1.07503	0.506681	0.638501	0.687429	0.861556	0.76908	1.03448	1.05347	1.03698	0.674826	0.97884	0.684857	0.917999	0.841259	0.791127	0.738569	0.782986	0.535636	0.752356
Rragd	28.9797	26.2007	31.602	24.8008	29.815	26.0131	39.5121	37.7359	38.6368	40.4881	41.1111	41.9081	57.3297	45.3017	49.0225	29.3732	23.9162	28.841	34.3599	44.7453	36.9409
Ube2j1	13.3752	12.4698	14.2268	20.1374	21.5556	23.3069	16.2873	17.0808	14.4179	13.7299	13.2291	13.3948	19.8815	15.8883	18.8278	15.4891	19.2844	11.6615	25.9274	22.2727	20.3187
Gabrr1	0.209683	0.294729	0.101006	0	0	0.122	0.162962	0.15794	0.29913	0.151439	0	0.055752	0	0	0	0.0447903	0.0997606	0.0520449	0.148101	0	0
Pm20d2	14.3095	12.4905	13.723	1.92052	2.49856	3.11739	10.3594	12.0744	10.4399	12.9617	16.1723	16.7477	7.30794	8.66791	10.5376	11.6125	9.01517	10.639	5.16884	6.87831	6.60001
Pnrc1	92.3207	72.4133	89.6596	40.7577	37.5292	36.0097	96.3782	80.0227	78.9425	80.9705	77.2637	81.2754	47.5742	51.2406	43.199	98.6762	99.1132	81.2095	59.47	53.4924	45.3001
Cnr1	0.502097	0.261386	1.14662	0.0993801	0.11228	0.281316	0.578107	0.541612	0.303188	0.698397	0.930336	0.731784	0.756321	0.720678	0.658329	0.365454	1.96414	0.332332	1.01575	0.682887	0.959184
Akirin2	22.9722	24.4141	24.8308	21.0849	19.452	22.5755	24.3855	25.9551	22.6662	25.2915	27.8464	29.1248	26.4908	24.1149	27.2735	26.6898	28.0568	22.8075	28.5595	24.2616	23.5565
Rars2	5.44896	3.68767	5.12462	8.28144	8.70361	9.96404	5.33277	7.20971	5.35852	6.16338	5.29491	6.25517	9.05801	7.7996	7.82487	5.32091	5.88444	5.23815	8.26747	8.36379	9.15474
Smim8	7.69794	7.73399	8.33379	5.79617	6.22908	7.75727	8.63485	8.52811	10.1569	7.87143	10.0301	8.86235	6.13251	7.09738	4.78647	8.00138	10.421	7.64275	6.57687	8.15991	7.41922
Zfp292	8.60413	6.81441	8.99459	6.3489	7.97	9.57942	10.8932	9.84638	9.01939	6.42505	7.0778	7.24925	7.90652	6.94007	7.67827	6.33661	8.42695	7.88717	8.31763	8.123	7.69837
Topors	6.09114	5.8825	7.54496	9.35586	10.7892	10.7405	6.9882	8.86395	7.92949	5.50648	6.70994	6.41211	8.34197	7.78208	9.53485	6.50562	8.48692	6.51029	9.98	9.62424	10.0184
Toporsos	5.21017	5.17518	5.82269	2.32031	1.46803	2.91018	5.39902	5.0233	4.58705	5.21794	4.93875	4.43301	3.17852	3.88299	5.32846	4.18466	5.35428	3.20715	4.61225	3.82654	3.58318
Ndufb6	137.654	131.887	138.925	113.699	113.269	100.723	137.368	133.682	148.977	137.811	161.596	164.968	133.122	140.671	113.251	151.644	143.787	121.863	121.244	129.322	142.449
Aptx	2.72812	2.42287	2.43217	2.17603	2.21263	2.77187	2.78481	2.37183	2.43969	3.09764	3.8329	3.87587	3.31209	3.67188	3.68378	2.53976	2.53779	2.58729	2.72258	3.04034	2.64717
B4galt1	15.5948	13.3668	18.6781	34.5109	30.9019	33.0007	16.2187	24.7863	16.5196	16.9252	17.4384	19.5358	39.4825	32.1461	32.5821	22.2725	31.8326	14.359	41.3937	34.2632	37.9864
Bag1	83.7682	86.4038	97.4776	88.2199	81.7928	74.1163	93.5242	86.8947	94.2838	88.2798	103.969	97.8778	97.1857	86.1971	90.1496	98.975	98.4735	85.1961	89.9311	106.996	103.856
Nfx1	5.42919	4.94324	6.1203	9.78356	10.3213	10.4699	7.40946	7.13893	6.25089	7.42452	8.1425	7.70885	14.0851	12.1386	12.0354	6.27686	5.93832	5.55697	10.1995	9.23198	9.09693
Aqp7	9.36467	10.9989	12.043	1.96258	2.30261	2.26822	7.9477	8.04319	9.11932	12.772	11.5479	10.6808	7.49673	5.93707	8.38943	14.8445	16.4104	13.6308	8.69942	7.15785	3.32399
Nol6	4.82353	5.14116	6.45303	10.7304	11.9392	11.891	5.1405	7.27794	4.75205	5.81166	6.01929	5.81082	10.4597	11.3127	13.4581	7.89122	6.98254	5.46984	11.1949	9.57	11.8895
Ubap2	20.4132	17.1173	23.8016	19.1375	22.0987	19.1368	22.4461	22.7317	18.3698	24.1992	23.3921	25.8242	27.0481	24.7356	25.6524	20.5975	18.759	15.8319	22.8432	19.9468	21.5064
Nudt2	13.8979	12.8903	14.7557	8.33664	10.4177	9.90151	15.2834	12.8183	13.7571	11.8811	11.0156	10.8596	12.689	8.66664	8.92523	11.269	15.1136	15.6286	9.48233	11.2834	14.6295
AI464131	12.2103	11.0596	14.1457	8.12824	7.41334	9.84815	13.7358	13.7221	11.4291	8.86157	6.91336	7.56398	13.2703	10.6768	10.3611	9.60524	11.6185	8.80732	13.0594	7.86309	6.51933
Dnaic1	0.301523	0.121091	0.248993	0.076732	0.086692	0.0501245	0.178544	0.129781	0.105342	0.0414798	0.283547	0.22906	0.262782	0.321023	0.225911	0.0368047	0.163949	0.171064	0.162262	0.421809	0.324009
Enho	6.13806	3.53953	3.36615	10.009	7.50709	7.4723	3.91418	3.60386	4.07992	3.18273	4.59994	4.6199	9.21747	8.30451	7.05745	5.16391	3.95363	4.87525	5.5137	8.78486	6.69728
Cntfr	7.495	5.36836	6.14183	1.38118	1.34373	2.50622	3.25843	3.46082	2.73889	3.56726	4.13978	3.61915	2.36504	4.62273	5.30891	2.94437	5.86117	2.05276	2.75845	1.73996	1.57376
Il11ra1	14.2053	13.9642	17.6622	9.0477	10.4109	11.6959	15.2479	14.2396	15.2507	15.6151	18.9135	21.2653	14.716	19.6555	21.9288	14.6338	20.9639	14.5558	16.6339	15.9118	14.775
Galt	14.1124	12.9515	14.5305	13.4768	11.1755	13.9954	11.5584	14.368	11.4647	11.2081	14.174	13.3587	16.0748	12.7945	13.671	13.8399	11.9518	11.363	13.9753	15.5529	16.8845
Ccl27a	2.72235	1.60619	2.8656	0.583738	0.862434	0.879972	2.08965	2.43029	1.64387	1.7477	3.78319	2.03747	1.43526	1.57802	1.91692	2.283	2.20665	2.35247	1.0445	1.78958	1.13764
Phf24	0.269365	0.410169	0.340608	0.974674	0.609889	0.764035	0.383802	0.541051	0.274479	0.259391	0.354629	0.698302	0.924353	1.10413	1.21406	0.27331	0.224272	0.267434	0.665893	1.29827	1.30254
Vcp	104.543	86.6666	117.235	154.744	182.959	189.809	104.927	116.951	99.7413	113.422	120.82	122.904	176.775	156.672	158.903	121.366	117.975	94.3753	168.686	144.719	136.256
Fam214b	9.25818	8.26753	12.806	22.4119	22.6049	20.3985	8.75166	13.7285	10.126	11.7102	16.5063	16.2668	27.6206	27.6859	28.2734	18.5488	17.26	11.5258	23.396	26.5729	27.4444
Gm26881	2.35679	3.39763	1.57193	1.29179	0.912168	0.84385	2.25435	2.36694	0.886722	1.74579	3.81883	2.50656	0.368664	1.35111	1.66392	4.02747	2.07007	2.87987	1.70731	1.99721	1.36368
Unc13b	1.25387	1.17001	1.48715	0.915026	0.964878	1.30581	1.35937	1.50795	1.43443	1.18207	1.42881	1.2495	1.67129	1.37422	1.77526	1.12987	1.27832	1.1455	1.33463	1.14788	0.883152
Atp8b5	0.0370258	0.242868	0.267534	0.0494674	0.0372589	0.0430855	0.134287	0.130148	0.150915	0.0356548	0.17061	0.157515	0.0752933	0.0551884	0.14564	0.142363	0.0528471	0.128661	0.0871721	0.0226609	0.0795739
Rusc2	9.74038	10.3604	11.8466	9.33571	11.4303	10.6129	10.8144	14.1722	9.60474	10.8945	13.1421	12.4023	12.7641	13.549	13.9412	12.9749	13.298	9.175	16.3945	15.1072	12.027
Tpm2	2429.47	2177.86	2610.62	2414.01	1931.07	1833.27	2529.05	2377.42	2275.32	1795.97	2095.97	2231.13	2100.45	1923.71	1783.86	2428.19	2065.1	1968.22	2335.12	2437.35	2434.82
Tln1	29.0751	27.3368	36.9402	80.0643	88.9557	82.8767	35.4249	50.0507	29.9311	37.1351	42.2865	41.6768	98.4593	97.9744	101.83	46.3845	40.8243	34.9726	101.074	93.4491	88.3564
Creb3	11.6702	9.42075	11.1945	16.2441	19.2677	18.6947	11.7267	13.4962	13.2199	10.8975	15.3642	11.4984	17.3622	17.0936	17.5536	13.6406	14.1331	10.8341	18.9833	20.469	16.1234
Gba2	4.09163	3.63363	5.51356	3.12033	3.8752	4.51232	4.76646	5.88187	4.68707	4.89297	4.50658	4.89204	5.38384	5.9393	6.80239	4.95844	3.91878	3.90299	4.9614	5.27028	4.45423
Gm12473	4.96721	5.62428	4.98488	2.58079	1.45789	4.09428	4.28937	3.32573	4.21793	6.17841	4.35967	6.8237	1.26263	4.3189	4.0705	4.77469	4.33261	6.78094	3.31347	1.01336	2.66882
Npr2	16.4845	16.5297	19.1963	8.89643	8.70759	10.7565	20.0621	19.0311	17.0173	18.6188	23.7645	25.8885	15.299	17.0312	17.6749	18.0341	17.3715	16.5448	13.6865	13.6092	14.0718
Hint2	14.6291	15.6042	12.8944	4.92087	4.77656	5.25187	12.0146	12.6602	11.7986	11.3149	13.2154	16.0553	7.75367	8.35094	9.18241	13.098	14.2163	11.743	8.72046	8.0962	6.43852
Fam221b	0.244393	0.381685	0.20929	0.0483727	0.0819773	0.0947969	0.393946	0.32726	0.154954	0.0784478	0.0715003	0.317684	0.220881	0	0.106813	0.0928081	0.155032	0.16176	0.153437	0.0664781	0.233438
Tmem8b	6.64665	6.63275	7.79645	4.80525	5.23354	5.82595	7.67024	7.65056	5.94603	8.74879	9.48923	11.4757	6.40703	6.62618	7.63961	7.48615	6.20133	6.44902	6.0359	5.86419	5.35674
Hrct1	3.5488	3.40278	4.53212	1.10263	3.8203	2.78508	2.82221	3.72986	3.16205	2.70213	2.93366	2.98434	3.52439	2.70632	2.81347	4.30153	5.02596	2.70397	2.79801	3.23271	1.86238
5430416O09Rik	1.31483	1.44823	1.66674	0.513639	0.557098	0.778429	1.36248	1.25099	1.05303	1.48827	1.4577	1.37385	1.1727	1.10024	1.33077	1.39937	1.82179	1.07638	1.23823	0.508241	0.644472
Reck	3.86156	3.10159	5.00065	1.54105	2.7504	3.35558	3.92358	3.50045	3.00482	4.08078	4.25858	3.84027	2.8555	5.23256	4.66859	3.08521	3.5074	2.88786	4.22697	3.2842	3.8262
Glipr2	1.91114	2.32327	2.88625	14.814	11.8509	9.43666	5.45952	6.4325	4.5054	4.87452	5.10018	4.77934	6.40728	5.85126	4.673	5.69327	3.63705	3.23078	18.2413	9.86324	13.6541
Clta	22.7019	20.7116	26.2969	45.4214	44.8187	42.2987	23.9386	29.8869	25.67	24.2974	25.1548	24.0737	37.5007	32.2504	35.1777	28.4987	30.7238	24.3898	44.2008	40.4196	39.4896
Gne	1.96016	1.88978	2.79636	3.92825	3.58465	3.9917	2.24605	3.1422	2.41222	2.52283	3.27541	2.82641	4.10105	3.96116	4.44823	2.56057	3.10264	2.6759	4.77469	4.06046	4.75952
Melk	0	0.11335	0.0776917	0.861919	0.446324	0.75072	0	0.445441	0.0986076	0.0776559	0.0530839	0.0428833	0.0819942	0	0.0528672	0.103355	0.0383669	0	0.455665	0.394843	0.476607
Grhpr	10.0173	10.5777	12.5317	2.99628	4.58883	4.61051	10.5353	9.60998	9.56762	9.35844	7.87351	9.30227	6.08077	6.79704	7.05722	9.64503	9.10504	7.57044	6.96971	7.59499	4.73952
Polr1e	0.861008	0.662742	0.770258	3.04016	3.06345	2.64794	0.732892	1.45149	1.17816	0.681069	0.769193	1.01384	2.50128	1.87922	2.21752	0.893323	1.49226	0.702186	2.114	2.07021	2.64348
Fbxo10	1.71155	2.32195	2.21498	1.38793	1.6195	1.66467	2.11771	1.77023	1.81172	1.82037	2.08515	2.06483	1.92207	2.39883	2.91399	1.74616	2.67382	1.21739	2.62225	2.00123	1.61958
Exosc3	3.34883	2.54437	4.09829	8.14212	8.47034	6.52996	3.75158	4.81764	3.46775	6.18819	4.52801	5.10181	7.73024	7.82463	7.83233	6.26408	4.13389	3.32482	7.41557	6.64731	8.16972
Dcaf10	3.06762	3.18198	4.37777	5.77139	7.14782	7.06299	4.38573	4.10228	3.97168	4.02822	3.54189	4.22213	7.83934	6.2351	6.9043	4.21897	4.63598	3.24106	7.18366	6.84726	6.45174
Slc25a51	15.8546	14.7548	19.3394	16.291	16.9612	16.197	17.2631	18.5658	16.8604	18.7022	18.3535	20.3548	17.9116	17.6024	18.136	19.1587	18.5215	15.4386	21.014	18.7681	19.2571
Shb	1.27363	1.50939	2.3819	5.7054	4.56118	3.96674	2.05733	2.55824	1.95436	2.45295	2.07132	2.58962	3.58027	2.28925	3.19252	4.25694	2.99413	1.93394	6.98496	3.75995	4.46812
Aldh1b1	0.938647	1.75914	1.6579	0.464466	0.314853	0.303408	0.702483	0.733203	0.340077	2.10908	3.02075	2.44028	0.212086	0.855	0.820476	2.13871	2.08403	1.29433	0.933076	0.638312	0.448287
Stra6l	0	0	0	0.167348	0.277302	0.393545	0	0.0628985	0.0102109	0	0.0494718	0.0133217	0.203773	0.130691	0.229925	0.0321074	0.0119187	0	0.141553	0.429304	0.174978
Ccdc180	0	0	0	0.181521	0.159509	0.131752	0	0.0227419	0.0369188	0	0.0298121	0.0240833	0.0460481	0.101257	0.0296903	0	0	0	0.127951	0.0554361	0.145998
Tdrd7	4.8745	4.22725	5.6879	7.79338	8.83544	7.89185	4.20408	6.11176	4.09704	4.86894	6.0587	5.69946	10.2203	8.03282	8.49518	5.71711	4.69588	4.74937	6.9856	7.56027	7.05992
Tmod1	26.2991	21.7412	32.6513	79.8478	82.175	65.3765	33.7035	39.9235	33.2226	31.7005	29.7859	27.2275	86.4575	66.4044	66.8542	28.932	29.0123	26.9547	56.5695	61.5954	50.8425
Ncbp1	9.69713	8.22455	10.6039	17.9992	16.7741	17.8735	10.1586	11.7293	10.5015	10.156	12.3473	13.5504	17.2725	19.1489	17.262	13.4263	11.5171	10.4006	16.9646	16.9817	15.3642
Trmo	1.21364	1.03836	1.01673	2.25594	2.07087	2.51752	1.91379	1.27186	1.20442	1.11789	1.45886	1.23465	1.39495	1.49438	1.10697	1.03698	1.25524	0.523887	2.1368	2.64819	1.81447
Anp32b	25.0701	25.7171	30.2753	55.6063	62.8241	49.0825	25.617	35.3476	24.4218	31.4718	31.8105	28.8914	48.2829	41.7398	45.2319	35.5622	32.0948	21.4931	46.6933	50.5188	49.452
Nans	2.22351	1.88746	2.52019	5.31225	6.94944	5.78362	2.7107	3.5992	2.55893	1.91446	2.82401	2.2257	3.72366	4.79588	5.59065	2.61508	2.36466	2.28548	5.91241	5.41139	6.32468
Tbc1d2	0.463873	0.434677	0.766119	0.905028	1.51152	1.1567	0.549356	0.687714	0.648247	0.616867	0.668867	0.587323	1.25774	1.25114	1.30331	1.50991	0.651579	0.548271	1.91382	1.406	1.44793
Tgfbr1	10.4171	9.17718	10.7075	16.7109	15.1889	16.1556	12.6192	12.6355	12.095	11.9565	12.8936	11.2157	13.7619	11.372	12.0714	12.1446	11.989	8.26669	18.1007	16.0064	12.6524
Alg2	4.16813	3.80815	5.55498	8.41499	9.12279	8.44761	5.97491	4.95354	4.33222	5.88691	5.57895	4.95019	15.3982	15.2731	14.4825	4.57048	5.71785	4.44862	10.3367	9.86397	9.85374
Sec61b	4.52559	4.77085	5.6317	21.9179	22.9602	16.3474	5.17813	7.57514	4.91895	10.4411	7.94413	6.81867	26.2668	23.1879	26.9492	8.05591	7.7154	5.89725	20.3331	20.6581	18.3379
Nr4a3	2.24176	1.66928	1.98619	31.8224	29.2458	21.5446	16.8003	5.58832	4.27494	12.0851	14.704	5.98182	101.512	79.8363	84.7148	17.0679	3.79009	2.10645	71.6665	54.3909	31.2301
Stx17	5.91598	5.10846	7.37245	4.85564	6.46119	6.27332	6.82086	7.11758	6.61673	6.78576	6.93796	6.78583	7.59596	6.28998	6.00952	5.6069	6.1288	5.05167	5.91361	6.62364	5.46759
Erp44	8.23902	6.73487	9.82911	14.8017	16.9699	16.3598	10.7538	11.4435	9.5458	11.3439	10.7085	12.0812	17.5386	14.5799	17.0544	10.8741	10.4752	8.00591	15.32	16.3936	15.032
Tex10	4.12937	3.40821	5.19024	6.16243	7.26503	7.6374	5.2142	4.75138	4.90443	3.55513	4.28437	5.14799	7.56308	6.60338	7.13535	4.53304	3.7471	3.5839	5.87186	6.42705	6.96453
Msantd3	6.19516	6.65896	8.42614	16.662	18.947	19.2949	6.04208	7.50281	8.51607	6.66763	8.07618	8.20377	16.7975	13.3986	15.3697	8.7704	7.10859	5.66834	13.8993	16.9508	16.7082
Murc	52.4492	46.3053	49.0128	114.321	128.573	103.125	46.3096	46.7572	40.5207	53.5409	81.3406	72.1012	152.215	101.57	122.851	107.774	44.467	45.354	98.5678	125.117	115.668
Zfp189	3.14933	2.42813	3.14933	1.9884	2.44707	2.69058	2.72645	3.283	2.76228	1.84266	2.09934	2.58629	1.78347	2.61449	3.44977	2.48653	2.69324	1.7019	2.85324	2.48865	2.39892
Smc2	1.2469	0.655957	1.09591	3.29282	3.9844	5.11659	1.49611	1.93333	1.35528	0.821554	0.575997	0.721234	1.11212	1.0108	1.2907	1.14017	0.93669	0.47781	2.51334	2.40992	2.49172
Nipsnap3b	1.20757	1.73064	2.18992	4.99823	5.36108	5.53817	3.31238	2.63957	2.25833	2.05211	1.58981	3.17301	2.889	3.494	3.72546	3.58094	2.23051	1.83364	7.02405	6.08647	5.4195
Abca1	10.3841	10.0665	14.0037	9.42409	8.22697	10.1459	10.2093	14.3077	9.56794	9.36492	7.94689	7.50207	9.57064	8.04924	10.0371	8.86272	16.7689	6.46365	14.2332	8.39367	8.30055
Fsd1l	6.87824	5.00406	7.93058	4.00021	4.97757	3.96618	7.89257	7.19208	9.04753	6.13775	6.67413	8.10052	9.88359	7.46455	8.08273	8.22152	5.02283	7.96504	6.25738	10.8292	5.57974
Tmem38b	30.2496	30.3515	35.572	16.6536	18.9736	19.9628	22.7349	33.9522	31.0741	27.9777	30.2104	29.3263	25.22	20.7847	20.2231	27.9443	31.4793	23.97	24.0409	21.731	19.7536
Zfp462	8.98026	6.88313	10.2267	6.9115	8.8678	8.63884	7.15917	8.89524	8.37945	13.4245	14.3731	12.6234	14.0948	14.704	16.5167	10.3807	7.82054	9.22716	13.9405	12.1985	8.83176
Rad23b	23.9751	19.6456	27.7096	43.1368	50.1874	46.2145	22.8731	30.733	24.1108	30.394	33.4629	33.7463	53.2175	45.9863	47.6324	27.9328	26.5127	21.9148	42.2239	40.2978	42.0026
Ctnnal1	2.87814	2.53576	2.90847	1.6022	1.79443	2.25706	2.36652	3.0005	2.84353	2.84688	2.90366	3.6433	2.03576	2.19162	2.27652	2.96707	2.5154	2.4382	2.26855	2.22103	1.79852
Ptpn3	49.8839	46.6046	49.1276	45.8612	40.7182	46.6812	51.4861	58.9279	42.3788	37.5302	38.9073	40.1118	55.1813	56.6107	45.5647	38.4637	44.9142	31.7902	37.2331	29.2638	26.5618
Pakap	3.01852	3.00117	2.53946	10.1988	6.8594	6.87667	2.83423	2.47645	1.57113	3.98484	5.07476	3.43642	14.4091	10.7306	9.34626	6.50233	6.5131	2.74362	13.2792	6.9387	12.9897
Akap2	15.9133	14.9392	19.3053	51.0332	44.3177	31.0222	29.5269	23.6336	18.9439	17.9958	19.8294	22.3735	43.0773	42.6467	41.0752	35.9239	28.3844	18.9911	68.1846	54.2136	54.1867
Txn1	43.2132	36.9676	42.6209	76.1662	89.1506	79.4751	43.9524	58.9726	52.9798	47.1029	49.0859	47.8995	68.8629	67.6401	61.7422	62.0578	54.2466	37.0169	83.217	74.947	78.0464
Musk	30.5297	27.6566	27.9452	59.2748	62.8811	58.4965	24.0067	41.6572	29.9322	25.243	27.7009	30.9509	82.283	62.8661	51.9715	37.4745	35.2407	23.7256	62.912	57.92	53.5407
Lpar1	10.7568	12.279	15.1816	7.34125	10.0936	12.2572	11.2915	10.5787	10.2038	16.1701	20.8564	18.3046	11.7042	18.7821	20.6979	15.3502	18.4239	14.7852	16.8924	15.5268	14.3812
Olfr267	0.266298	0.110905	0.142531	0.0263541	0.0595499	0.0688623	0.27595	0.029716	0.0241203	0.113972	0.116863	0.0944067	0.120339	0.0882061	0.232772	0.126408	0.112619	0.058753	0.11146	0.0362183	0.0317952
Ugcg	5.54105	4.89067	5.82565	11.3656	8.95391	9.47121	6.81403	8.17419	7.27219	6.39863	7.02256	8.75417	9.63152	9.73279	9.85776	7.75984	6.80395	5.43284	12.8833	11.2574	13.3168
Ptbp3	9.75653	9.42769	10.7424	18.4787	18.314	18.4748	13.53	13.8692	12.237	8.65475	9.40687	10.4447	12.0214	11.1039	12.3302	14.5783	13.2015	9.68658	21.1977	19.5121	18.5237
Hsdl2	56.1226	45.3586	45.6843	17.5281	25.4552	23.6485	44.2507	38.9684	38.8302	37.6536	45.4387	58.8682	32.695	32.5921	31.0307	44.473	51.5669	46.1	30.9286	28.6021	28.7487
Inip	1.25931	0.899082	1.34804	2.15427	2.37355	2.93081	1.32566	2.06773	2.05314	1.40516	2.07898	1.5094	4.22743	3.6945	3.35471	2.95472	1.57868	1.23043	2.97428	4.08611	3.71598
Snx30	1.42971	1.18126	1.6588	2.27298	2.73819	2.91594	1.4656	1.91448	1.41612	1.15471	1.7001	1.47151	2.00076	2.33726	2.60021	1.18219	1.56521	1.73998	2.89552	1.97586	2.47794
Fkbp15	4.20973	3.9896	5.06965	6.26345	6.75553	8.01607	5.51899	5.94143	4.23766	4.8677	5.20637	5.69832	6.80961	6.75014	7.44313	5.44993	5.65959	4.10039	7.50852	6.734	6.95686
Alad	11.7848	11.8233	11.6622	6.50332	6.8963	7.3785	10.0218	12.2215	9.24139	9.12812	10.4559	12.2613	6.51221	7.25543	8.90158	13.4624	13.2249	12.7814	9.83166	9.40785	9.01599
Rgs3	3.05104	3.64914	4.13657	2.82622	2.32223	2.5821	2.79373	3.62131	3.27403	3.515	2.8921	3.33933	2.57201	2.79477	3.54945	5.08114	4.03278	2.63262	4.2316	2.85193	2.31288
Col27a1	0.395704	0.4829	0.629468	0.78686	0.972339	1.34927	0.629374	0.785574	0.292567	0.921614	1.19941	1.02766	1.3848	1.86546	1.68922	0.644757	0.507874	0.328912	1.37795	1.04758	1.06798
Akna	1.49662	1.63617	2.14278	4.27678	3.72329	4.35392	2.15399	3.94556	1.8131	2.10176	2.02509	1.87913	2.66301	2.60258	2.8072	2.16681	2.11636	2.16693	4.18917	3.28226	4.37797
Tnfsf8	0.125909	0.206473	0.0606513	1.03734	0.63351	0.805836	0.0326182	0.158064	0.230939	0	0.0828818	0.200865	0.0640102	0.0469181	0.123815	0.0268953	0.0299518	0.0625031	0.148218	0.308241	0.338246
Tnc	5.90535	4.4645	7.67982	82.7287	95.484	105.051	5.52823	62.219	9.71593	11.9524	16.4424	12.8564	22.826	30.7042	24.3	10.8951	10.1086	5.67931	62.4089	82.2314	148.073
Pappa	0.260816	0.162933	0.41879	0.784028	1.43258	1.32782	0.360359	0.523878	0.416369	0.219763	0.185994	0.196484	0.662973	0.680324	0.626946	0.213565	0.641121	0.151052	0.706163	0.665113	0.864153
Astn2	2.97229	2.35498	4.40008	0.602654	0.632245	0.927954	4.98312	3.27632	3.03364	2.25721	2.64056	2.08174	1.86733	1.98104	2.91493	2.56028	2.5983	1.96732	1.91161	2.60298	1.86963
Tlr4	8.60578	7.74076	9.60004	18.4998	21.4655	16.7908	13.0972	8.75115	8.96697	9.86563	14.5385	10.5519	15.4826	10.1268	10.2372	12.2552	8.31186	8.77963	18.0573	19.0087	13.234
2310002L09Rik	29.1533	33.5626	30.2802	162.525	190.271	149.591	46.1493	71.3288	77.8148	35.2928	54.4649	52.4443	165.093	109.918	90.7925	55.1334	49.3516	40.2463	92.6671	167.144	120.536
Frmd3	0.177824	0.129603	0.152283	0.457558	0.338006	0.390863	0.36854	0.29765	0.177174	0.0190267	0.0260124	0.189125	0.0401792	0.058901	0	0.084411	0.0752029	0.0588498	0.241894	0.193483	0
Ptprd	2.42587	1.94845	2.85817	0.813766	0.972233	1.65586	3.19938	2.28339	2.08883	2.44223	3.09696	2.35665	2.21029	3.07583	4.18586	2.03238	3.2776	1.54831	2.69004	2.11458	1.5573
Lurap1l	1.95424	1.24524	1.80743	2.71535	5.27034	2.50148	1.78206	2.62996	1.91169	1.91952	1.74952	1.62117	3.49714	2.09727	3.48475	2.77183	1.9711	3.22078	3.31271	5.40616	3.90595
Mpdz	13.4123	13.2724	16.1242	12.092	12.1199	13.6004	15.7256	15.7538	14.4681	14.2054	16.8586	17.5746	16.831	14.6059	15.7412	15.5599	16.4296	13.0866	16.3241	14.4007	12.5902
Gm5860	1.54539	1.40675	1.65901	1.17982	1.42183	1.13037	1.50989	1.28598	1.47575	1.14801	1.45326	1.50272	2.15493	1.9744	1.27364	1.43362	1.13438	1.18361	1.45536	1.72951	1.66064
Gm11266	3.01706	2.56212	3.81502	0.923743	1.99242	2.4137	3.02872	5.11322	4.76523	2.08822	2.97905	4.21153	1.53383	2.67013	1.73068	3.06124	2.33256	3.36986	2.04219	3.23143	2.63417
Zdhhc21	2.98384	2.33724	3.64007	6.67295	6.50725	7.08411	3.54191	4.8615	4.55603	3.69177	4.71886	4.77492	6.27439	5.56286	6.08039	4.13604	3.37543	3.52192	6.02892	8.08504	8.04071
Frem1	0.968753	0.964014	0.875496	0.267256	0.146659	0.409021	0.666283	0.576867	0.349432	1.33741	2.11061	1.79621	0.470707	1.3673	1.67485	0.769138	0.978907	0.842646	0.460196	0.745068	0.561954
Ttc39b	3.30163	2.32312	3.01105	2.71048	2.87313	2.96694	3.93267	3.61085	3.57264	4.31083	4.87265	4.39867	3.70345	4.5009	3.97463	3.86512	2.85094	3.02132	4.48137	4.51601	4.41903
Bnc2	1.34875	1.40124	1.73726	3.0294	3.11282	3.34371	1.99012	2.65023	1.58948	1.63763	2.66352	2.71301	3.3688	3.34334	3.51764	2.65559	2.31568	1.67386	3.97623	3.60698	3.93842
Sh3gl2	0.0182925	0.102847	0.211479	0	0.0184077	0	0.0947774	0.14697	0.0298236	0.176151	0.216744	0.194549	0.148794	0.19086	0.455702	0.125038	0.139248	0.0726452	0.0344537	0.0895644	0.0196566
Haus6	2.449	1.40821	1.46569	3.5198	4.07003	4.68491	2.13403	2.38501	1.92077	2.001	1.9052	1.40097	2.56552	2.87602	2.28664	1.83888	2.0655	1.6578	2.91786	2.99772	2.91074
Rps6	138.119	155.693	160.582	381.175	440.46	420.097	178.515	195.929	186.382	131.477	156.373	156.941	264.276	247.654	242.418	168.176	177.51	142.08	288.039	291.703	307.393
Acer2	2.47736	2.792	3.62847	0.656001	0.842216	1.48036	2.37635	3.04279	1.95129	0.951028	1.74095	1.353	0.88502	0.823351	1.49242	1.65907	6.72149	1.79484	1.62367	1.00398	1.36703
Slc24a2	0.745467	0.808845	1.55924	0.445563	0.404693	0.63919	0.975774	0.512253	0.639681	1.53963	2.01452	1.62741	0.797861	1.16963	1.73622	1.26553	2.24002	1.08097	0.812889	0.792432	0.769439
Mllt3	4.83169	4.27501	5.00116	8.31361	10.5982	9.58373	6.71369	5.63451	6.24176	3.91257	4.36339	4.35306	8.8916	6.81496	6.79323	4.27338	3.78062	4.52944	6.52449	6.48861	7.55201
Mtap	2.74882	2.40177	3.79345	6.71638	6.87796	7.08902	2.27107	3.76793	2.24081	2.75435	2.54303	2.96301	6.26968	3.65429	3.99378	4.5387	2.40353	2.43408	6.43675	5.13803	7.26479
Plaa	8.85591	6.76434	9.33851	14.5825	16.232	15.7827	9.13834	10.6131	9.50938	9.94336	11.1937	11.5557	18.3872	16.7497	17.466	10.5554	9.22337	7.90579	14.595	15.5315	16.3537
Tek	15.7422	17.0392	17.8124	9.2192	11.4651	12.5478	15.7857	16.7805	17.8914	14.1307	13.2587	15.8229	12.4636	14.2151	16.3057	19.7958	17.1814	16.4373	17.2441	15.4716	11.8604
Gm12708	0.185358	0.347383	0.178577	0	0	0	0.192076	0.0930781	0.0755508	0.267742	0.122015	0.197137	0	0	0	0	0.176375	0	0.26184	0.113445	0.199181
Fggy	0.922745	1.07603	1.3236	0.657501	0.680942	0.811289	1.40241	1.09147	1.2704	1.16503	1.24182	0.959575	1.16756	0.825234	1.45184	1.1914	1.09266	0.895771	0.965546	0.702798	0.947489
Cyp2j9	0.969588	0.874912	0.761132	0.415806	0.433642	0.79397	0.707033	0.613111	1.02459	0.587877	0.567332	0.725661	0.657231	0.160579	0.612099	0.398884	0.512555	0.677411	0.439643	0.483525	0.270121
Nfia	10.3868	8.89796	14.0986	6.30155	7.72847	9.51323	11.5159	11.1388	9.0682	11.475	9.57515	9.24477	10.6729	11.4147	12.1617	9.439	13.8829	8.18218	11.6469	9.64335	8.76126
Usp1	8.21791	6.31697	8.28839	11.494	12.3722	12.9622	8.7819	8.8981	8.7403	7.66632	7.98759	9.01327	11.3586	11.3879	10.1436	7.13141	8.91929	7.29848	12.2739	10.6486	11.6249
Dock7	4.51986	3.57445	4.3129	6.12841	6.6197	8.2914	5.34	5.36335	4.69368	5.40597	5.8558	5.40415	7.9619	8.45348	8.34205	4.51379	3.97209	4.11588	8.47245	7.34742	7.05337
Pgm2	102.685	77.1933	103.434	33.7633	49.9941	61.0107	85.7466	92.3741	100.998	113.421	69.4038	69.1567	77.002	71.9728	56.7487	95.9408	90.6043	77.7959	78.3519	63.0726	77.853
Ror1	1.85096	1.26674	1.78324	4.90881	3.87173	5.61463	2.00425	3.04948	1.76319	1.48201	1.3964	1.45985	2.62211	2.32494	2.26329	1.75923	3.85893	1.23889	4.77892	3.2076	2.48065
Cachd1	1.65219	1.71608	2.58899	1.54251	1.282	2.08474	1.93898	2.03915	1.46044	2.76032	1.62483	1.6725	3.44076	2.40332	3.88888	2.07502	2.46236	0.928873	3.44933	1.97366	1.58289
Raver2	0.963659	0.725947	1.31069	0.589041	0.627471	0.96746	1.37061	0.96781	1.00121	1.2373	1.71646	1.32634	1.53697	1.46454	2.2545	1.03327	2.04967	0.806672	2.04637	1.5959	0.994915
Jak1	25.4359	23.7262	26.9015	43.6419	42.2986	39.5551	27.4747	29.8419	25.8715	27.0968	30.5838	32.9248	50.6121	39.7669	41.0468	42.1208	33.5121	24.4304	49.4386	44.3888	42.5493
E130102H24Rik	3.65506	2.07947	3.52135	1.51149	0.78816	1.82283	2.70539	2.0976	1.70261	2.13698	2.23415	2.36017	1.32727	2.52944	1.36925	2.23073	3.35372	1.29602	1.59814	0.639146	2.24436
Lepr	1.64901	1.59301	2.01452	0.802513	1.04354	1.20673	1.6207	1.69026	1.15024	1.40788	1.36526	1.35603	1.38282	1.24163	2.11754	1.13299	1.95733	1.01269	1.1367	1.24855	1.04127
Pde4b	5.39025	5.60395	5.21492	25.9356	14.7081	8.97949	5.22109	6.24544	5.82793	5.79169	5.76681	14.4104	9.18441	9.5567	8.34706	7.75686	4.79429	6.78246	10.4838	17.3493	19.7302
Sgip1	0.886695	0.775495	0.831476	0.347497	0.487779	0.440241	0.845327	0.617423	0.462607	1.09294	1.13624	1.1065	1.08188	1.12781	1.79815	0.888947	0.798725	0.833387	0.74597	0.738051	0.673326
Prkaa2	41.3983	32.0853	44.679	24.564	27.7676	32.1799	51.5315	53.3261	51.7427	39.3586	36.4074	43.0215	57.4586	43.2591	39.8274	40.0106	30.3775	38.1304	42.8952	41.0656	32.3178
Bsnd	0.173924	0.162978	0.293232	0	0	0	0.0450571	0	0.106336	0.334969	0.457955	0.369954	0	0	0.0570106	0.0371519	0.289617	0.259016	0.0409481	0.0532235	0
Lexm	0	0	0	0.701779	1.15327	0.166702	0	0.287747	0	0	0	0	0	0	0	0	0	0	0	0.175354	0.0769698
Acot11	5.97586	5.3587	6.32915	1.1456	1.135	1.63486	6.04893	6.27982	6.16191	5.31633	6.33042	7.02906	3.38007	3.6278	3.55443	5.46106	7.96453	5.44188	1.95667	3.10032	1.78612
Cyb5rl	0.870933	0.770777	0.901223	0.646439	0.584278	0.431664	0.935926	0.842288	0.802008	0.621248	0.955511	0.960585	0.55756	0.745241	0.655553	0.689035	0.813378	0.800638	0.668309	0.690975	0.589259
Tmem59	38.5264	35.6646	46.3821	34.834	36.071	40.1518	41.8555	40.8581	40.0537	34.2374	37.2928	36.3874	32.2387	35.793	38.7454	39.6415	49.1378	34.7203	49.2909	38.0979	38.0173
Ndc1	2.72571	2.3033	2.86045	6.97978	7.37148	6.74009	4.08545	4.52168	3.94796	3.8903	3.33217	3.7013	4.40457	4.8971	4.30775	3.80534	2.96413	2.75449	5.75266	5.63024	4.99495
Lrp8	0.0911804	0.0320406	0.0658835	0.649705	0.561997	0.557042	0.0590533	0.274719	0.0836204	0.153657	0.240084	0.0727311	0.370838	0.560621	0.657536	0.175293	0.195214	0.0905267	0.751352	0.558052	0.992049
Magoh	15.5628	18.8125	20.5411	30.7727	37.1162	33.8655	24.6742	24.2263	23.3434	18.7332	20.489	22.345	24.3687	24.1249	27.5472	25.2652	27.396	22.4043	33.4162	33.3373	29.9349
Cpt2	47.8634	40.6241	41.6218	13.9277	19.1651	18.1962	38.2244	35.9892	29.7025	30.5505	35.8948	46.2676	25.7853	25.25	26.7454	41.7956	41.9194	39.1109	24.7795	24.4167	23.0505
Podn	6.76346	6.15369	10.869	4.7243	5.22456	9.37262	6.33973	9.41379	7.18356	6.83732	6.05938	4.71591	6.67713	7.40404	9.41991	7.98503	7.74418	3.31569	12.0782	6.83609	8.14239
Scp2	30.6648	31.0917	35.3187	18.9654	19.4162	21.2497	30.9908	31.6273	30.615	31.3542	32.0702	34.006	33.0007	25.7295	27.512	38.0358	37.8995	28.6661	31.1498	27.3715	26.5094
Echdc2	2.72469	3.0933	3.63462	1.54011	0.73819	1.52434	3.6379	2.78905	2.09299	2.92655	2.82833	3.34366	2.55727	3.59265	4.19082	2.73101	3.63967	2.341	2.61531	1.98828	2.02699
Zyg11b	28.7464	24.6654	31.3958	15.3742	18.9694	19.639	29.2667	30.1873	28.4444	28.2688	29.8928	32.2779	24.4333	21.8385	23.101	26.7126	24.1263	22.898	21.1334	23.2528	19.744
Zcchc11	5.28517	4.71976	5.92937	4.64596	4.94352	5.7487	5.67692	5.32179	4.69088	4.31874	4.61451	4.62304	6.20161	5.51237	5.8441	4.00884	5.44921	4.21974	4.89931	4.96604	5.21962
Prpf38a	2.66901	2.75536	3.44301	4.31127	5.41715	5.10619	2.74231	3.58915	3.6877	2.63552	3.21606	2.93484	4.82958	3.84341	4.53748	3.44008	2.77641	2.62741	4.34542	4.95592	4.49651
Orc1	0.103335	0.161385	0.265478	0.337475	0.346618	0.52107	0.0356934	0.380526	0.196554	0.165848	0.317436	0.109901	0.0700451	0.308049	0.270977	0.029431	0.0983269	0.102594	0.259507	0.210813	0.333123
3110021N24Rik	1.25654	0.929566	1.40171	0.235616	0.5324	0.5387	1.64473	1.19553	0.646935	1.40106	0.696536	0.91437	0.941395	0.492873	1.64752	0.791097	1.00686	0.853572	0.809652	0.647612	0.852784
Rnf11	37.1055	35.4023	38.1041	34.6767	34.2276	33.6267	45.7327	40.7942	41.6597	37.085	35.6018	41.4964	42.0721	31.9693	33.0975	39.4142	34.8525	33.2672	39.9208	47.6216	38.5133
Bend5	1.99249	1.86708	2.08413	0.659166	0.572867	0.596207	1.35681	1.20064	1.67066	0.767484	1.12422	0.908188	0.694594	0.678831	0.895703	1.31332	1.62508	1.63908	1.17946	0.557469	0.795257
Skint3	0.0311824	0.116879	0.0600832	0.166642	0.50206	0.326572	0.0323126	0.0313167	0.127098	0.0300278	0.0821054	0.0331639	0.126821	0.139436	0	0.133217	0	0.0619176	0.146829	0.152677	0.234555
Cmpk1	7.77869	6.13992	9.75585	14.3873	17.4183	15.4125	9.94871	10.7682	11.6254	9.61639	10.61	11.9996	14.892	14.7803	13.7366	13.0832	12.1361	9.46232	17.6539	19.0003	17.433
Stil	0.0620365	0.0968866	0.119534	0.368367	0.416181	0.409074	0.107142	0.124607	0.0674286	0.0398263	0.0272244	0.0659788	0.0841024	0.092468	0.0271132	0	0.0787067	0	0.155794	0.22781	0.311093
Cyp4b1	4.35566	4.82814	4.40101	2.9333	3.10024	3.33781	4.34841	4.001	4.1569	4.60359	3.28678	4.01103	3.34853	3.16697	3.76088	6.03632	5.30708	3.2697	3.75176	3.05592	2.79688
Atpaf1	16.1372	15.8372	19.5455	10.706	11.5276	13.7939	17.2727	18.2743	16.8361	18.0018	18.1852	22.2833	26.5361	21.6281	22.3775	18.3843	16.8401	17.3072	16.7294	22.4761	20.5519
Mob3c	1.57093	1.1701	2.48363	3.55183	3.81019	2.71862	1.66961	2.42723	1.90449	1.97823	1.16667	1.88496	2.53926	3.60237	2.74632	2.30594	1.72477	1.91959	3.75545	2.51458	2.7269
Nsun4	4.1391	3.67248	4.39222	2.97424	3.23957	4.0952	3.93688	3.6348	4.05876	4.17839	4.65952	5.63557	4.43215	3.66593	3.14609	3.58786	4.39514	3.75208	4.06745	3.42662	3.78168
Uqcrh	160.812	159.587	157.169	85.9396	86.4689	81.9543	162.826	148.857	171.367	165.772	189.778	195.965	132.383	126.779	115.586	161.491	165.463	151.099	109.66	122.731	125.335
Rad54l	0.295464	0.247724	0.284654	0.540181	0.860676	0.832407	0.273944	0.312354	0.253536	0.434273	0.388988	0.496168	0.505968	0.718549	0.3874	0.385327	0.281145	0.169832	0.366121	0.304561	0.467892
RP23-276M23.6	0	0	0	0.55627	1.09983	0.908445	0	0.313616	0.318199	0	0	0	0	0.465452	0.921232	0	0	0.620064	0	0.382238	1.34223
Gpbp1l1	18.906	14.3673	21.1575	12.6038	14.7908	16.6678	20.3976	20.8977	19.7348	15.9024	17.4916	17.7779	18.3439	17.3119	18.0625	18.518	20.403	16.6244	16.4476	17.7446	17.188
Nasp	1.96057	1.89692	2.33418	4.81284	4.60347	5.02659	1.58566	3.20165	2.7157	2.17961	3.04283	3.05145	3.92207	3.58755	3.72008	2.2472	2.3964	1.72496	4.38322	4.27292	4.55612
Prdx1	45.7598	52.8062	53.2291	78.2531	85.2006	80.1484	55.131	58.7314	55.1838	52.9771	61.4368	70.5305	81.6026	70.3786	69.2924	58.8502	59.1303	50.5535	75.6557	72.7395	74.9856
Mmachc	14.4404	15.5007	15.3656	12.8619	15.2905	13.5433	16.8622	17.6412	14.495	15.9293	16.8122	20.5156	17.9697	15.0989	13.0699	16.1136	15.5863	15.1928	16.1364	20.3801	17.7754
Hpdl	1.7271	1.74289	1.9199	1.00581	1.3369	1.15948	1.92736	3.26893	2.81582	1.79108	1.83652	2.96722	1.48589	1.98024	2.0903	2.38382	3.35	2.44017	2.1895	3.00849	3.78317
Urod	15.8175	13.3051	15.0161	8.5684	10.0995	12.6476	12.365	14.3993	14.7794	12.6487	12.726	14.4124	10.9099	12.202	11.6431	15.1353	15.447	12.5817	13.8507	13.1342	10.735
Eif2b3	2.97747	1.9806	2.97478	5.35308	5.69651	5.98849	2.93302	3.17488	2.98156	3.07961	3.02464	3.28396	5.53154	5.47906	6.02459	3.69046	2.9381	2.09848	5.60803	4.43202	4.62152
Btbd19	1.01832	1.05646	0.981061	2.52664	1.4273	2.58155	1.54515	1.42448	1.21553	1.78611	1.96309	1.35378	2.51452	3.1441	3.33793	1.74017	1.55726	1.01101	2.87698	2.67103	3.40001
Plk3	0.994276	0.665497	0.821058	4.4701	4.43095	3.96686	1.61906	2.04467	2.0842	2.09729	2.057	1.51066	5.29544	5.5046	5.52501	2.46773	1.30651	1.64525	7.31248	3.76707	3.3579
Rps8	110.183	121.465	125.149	280.317	300.144	281.316	133.53	158.282	139.569	108.31	117.456	121.837	199.354	190.415	177.968	117.636	127.9	108.153	214.198	223.595	242.993
Kif2c	0.0823978	0.0257372	0	0.269099	0.386945	0.543339	0	0.386179	0.0671698	0	0	0.116845	0	0	0.0360122	0.0704038	0.0522697	0	0.103464	0.13448	0.206599
Tmem53	2.44844	3.34318	3.90898	0.498467	0.91515	0.651238	2.82716	2.74002	2.85135	2.62725	2.57877	3.27365	1.13806	1.56407	2.47652	3.22772	1.93039	3.12543	2.43757	2.99705	1.57862
Rnf220	4.12763	5.01732	5.25425	8.68166	9.44157	7.6002	4.77539	6.02666	4.63504	5.6988	5.06316	6.45267	8.73079	8.57383	8.75914	5.0565	5.50494	4.69052	6.69718	7.14245	6.87583
Eri3	15.2233	16.6552	17.5075	16.2923	15.9608	15.3961	16.8488	16.7698	16.3408	16.7703	17.3663	18.4371	18.9633	17.939	17.3999	19.9537	19.491	14.5207	21.7299	17.2684	19.1421
Gm12840	11.0851	11.6411	8.10174	43.5789	41.7348	16.6802	18.2206	18.2348	11.3735	9.57038	9.81316	15.0418	16.7122	15.6682	14.0332	11.1046	12.3665	5.50282	20.5187	14.2707	12.5279
Slc6a9	1.35195	1.31054	1.59442	0.664364	1.00862	1.19347	1.08694	1.00662	0.798067	1.61614	0.951319	1.23954	0.948013	1.59821	1.61981	1.53357	0.975912	0.879409	1.25124	0.741837	1.30248
Dph2	0.988728	0.630019	1.21927	3.55781	2.86547	2.71529	1.1885	1.6285	1.22512	1.10446	1.3017	2.10312	2.73444	3.83173	3.0076	2.39925	1.91926	1.1387	2.68166	2.56576	3.27238
Ipo13	55.3167	52.6359	62.2117	29.8612	34.5399	39.5435	49.4997	56.4132	46.2778	52.857	49.8009	57.3778	54.5066	43.5611	48.3278	53.6413	52.5546	41.3739	41.1228	32.7398	31.435
St3gal3	20.3042	19.8782	22.3559	13.3032	12.6339	13.2494	19.9635	25.2178	24.0336	20.1361	19.5497	21.088	16.0228	15.5516	18.1075	22.8973	22.3274	19.8578	19.5699	20.1902	17.9571
Ptprf	1.32565	1.66039	1.98528	2.87586	3.11708	2.82558	1.75453	1.55545	1.50864	2.31299	2.60926	2.69416	2.64239	4.49967	5.33489	2.2093	2.26055	1.47252	3.26322	2.60272	2.77851
Elovl1	2.90133	2.71873	4.6163	7.0869	7.74138	7.3662	3.37092	5.65106	3.79855	4.7835	6.36618	5.37661	5.89997	8.0594	8.70334	5.40875	4.7267	3.09876	8.48675	6.94139	7.6053
Cdc20	0.70566	0.420793	0.679844	1.31418	1.35565	2.46345	0.398857	1.4174	0.784426	0.494204	1.01348	0.204683	0.260907	0.573717	0.42056	0.438503	0.732504	0.509528	1.57076	1.80607	1.65444
Tie1	13.4286	14.4789	18.0324	8.53093	11.6738	12.2515	16.5671	14.955	13.7481	11.0539	11.4546	13.7117	9.71377	13.4408	13.9642	18.0334	21.0567	16.2843	15.8825	11.2168	10.685
Ebna1bp2	5.09286	5.11997	5.36145	12.5269	14.9336	13.2656	6.5706	7.18103	5.88378	6.49574	8.17024	6.60023	12.2083	10.155	11.0555	7.63679	7.3172	5.12331	11.5934	10.9817	10.8366
Olfr1330	0	0	0.0532027	0.319711	0.305639	0.0963914	0.0572246	0.0554608	0	0.0265891	0	0.0293661	0.056149	0	0	0.0471846	0	0	0.104012	0.0675963	0.0593412
Slc2a1	9.26269	8.35942	9.18725	22.8934	18.986	13.0457	7.18996	14.6919	8.86039	9.54508	10.9347	13.1593	13.6231	9.57788	8.29077	16.7341	7.77305	8.48365	26.4912	16.1913	16.0137
Zfp691	7.04317	6.64669	8.03673	4.5381	7.03726	6.39395	4.24449	9.23068	7.08528	7.93683	7.62851	10.0408	8.63417	8.93459	8.97274	7.17033	6.03641	6.59593	7.38555	8.74357	10.1449
AU022252	5.3343	4.40014	5.7182	4.66196	4.33464	4.56078	5.81311	5.64652	5.59379	6.28231	6.62714	6.752	5.78024	5.93525	5.92693	4.64342	5.15919	3.74205	4.05658	4.99676	4.61528
P3h1	3.61433	3.38685	5.19314	6.827	6.5844	8.2667	3.90678	5.13193	4.03855	5.13074	5.37371	5.5672	5.00553	5.57308	6.5365	5.0583	6.52257	4.02151	8.59749	8.04741	6.96418
Cldn19	0.730866	0.52682	0.514555	1.07661	1.5558	1.53741	1.25255	0.790476	0.664539	0.108277	0.0370081	0.239173	0.114326	0	0.110571	0.120092	0.213983	0.530265	0.132363	0.206452	0.181239
Ppih	2.341	2.37152	2.86491	5.91716	5.85752	6.92077	3.47487	3.24068	4.53879	2.61988	1.41606	2.55706	4.63185	3.01782	3.65012	3.51393	2.76938	2.19858	4.34967	3.94978	3.80736
Foxj3	5.35119	4.86089	6.73361	8.25822	9.28619	8.74319	6.66549	7.24974	6.7214	7.19323	7.86455	7.86321	13.6578	11.3294	11.4981	6.91437	5.79848	5.17187	10.1715	10.4402	9.66981
Hivep3	0.763273	0.683015	1.04009	2.211	1.95134	1.96043	0.762436	1.03589	0.644634	1.20515	1.52995	1.27252	4.32084	4.7455	4.36373	2.06814	1.19739	0.580298	3.43863	3.50149	4.58126
Foxo6	1.23729	2.10413	2.64894	0.653059	1.06063	0.639906	2.99165	2.62331	2.09196	1.80928	0.904964	2.33941	1.21144	1.16118	1.50211	1.33127	1.13372	1.91088	1.29468	1.51452	1.47729
Foxo6os	13.1289	11.8614	14.2612	0.745416	0.736901	1.09561	5.36602	7.77468	7.29137	9.7717	10.8115	12.0718	2.34007	2.10505	1.23447	9.07258	8.46115	5.81631	1.92111	4.22573	2.52932
Ctps	5.42071	5.4859	6.61504	23.8832	25.6014	21.3206	7.63938	9.36378	7.83619	7.8648	8.23083	9.2243	16.0939	15.8364	17.2947	10.5602	6.15522	5.84828	19.2626	15.7035	17.902
Cited4	2.20671	1.97791	2.12598	0.769102	0.965481	1.11646	1.09364	2.50528	1.17319	3.04891	1.38945	2.44898	0.585316	1.00106	0.628988	2.04945	1.82588	2.19089	1.71674	1.9965	1.85578
Kcnq4	8.72548	7.61819	9.72602	14.9332	18.5498	13.5496	11.6339	13.1895	9.85612	7.37002	7.37075	8.17143	10.7188	11.097	12.6509	8.75307	8.84101	6.85938	13.8542	11.5554	13.1522
Zmpste24	5.08183	4.98201	6.04314	9.05262	9.85636	11.6319	6.58687	7.27659	6.71301	6.15342	6.64624	6.59988	9.34502	8.27465	9.5878	6.6493	6.54315	5.56159	11.4196	11.784	10.8856
Rlf	5.14308	4.69087	6.62309	10.0626	9.05708	9.91485	8.18967	6.59428	6.48453	6.10827	6.18423	5.54285	9.97059	7.66598	8.2719	7.119	6.54143	5.51471	11.9795	10.2826	7.55306
Cap1	17.8345	17.3226	21.6097	45.0276	48.3873	48.6106	23.4565	30.1392	21.1646	19.2218	23.2539	23.7827	39.3358	36.0404	33.6817	28.2497	25.6837	19.1367	56.911	44.2067	51.2649
Mfsd2a	0.106519	0.0998148	0.051311	0.948749	0.482354	0.681737	0.11038	0.427911	0.13025	0.20515	0	0.056644	0.433221	0.0793855	0.0698317	0.455069	0.354749	0.105755	0.451412	0.391157	0.400619
Ppie	4.8798	3.52749	5.23856	9.06527	9.54046	8.51766	5.70681	5.60093	5.05769	5.43754	5.59843	7.93313	7.37156	8.62434	8.77466	5.53945	5.70464	5.53693	8.4689	5.97317	9.06412
Nt5c1a	3.33963	2.94535	5.01544	0.61241	0	1.143	2.84997	3.05807	3.44308	3.59432	2.06906	3.96972	1.99743	1.9033	2.06061	3.60885	2.617	3.12065	1.38754	0.360698	0.949946
Macf1	17.8792	16.3668	21.4341	52.2894	55.2406	68.2628	22.0913	29.1214	19.853	25.1772	29.2666	27.8737	58.9746	51.7802	54.7207	25.2054	24.3656	22.0305	47.921	50.6681	43.1631
Ndufs5	107.572	101.062	97.8639	71.8595	66.1835	55.7785	94.1438	87.6036	93.3708	95.1352	104.565	109.073	85.5737	73.5239	71.618	102.867	103.817	92.6896	71.7798	71.1247	85.0484
Rhbdl2	0.0390338	0	0	0.55627	0.549915	0.863022	0.0404487	0.235212	0	0.0375885	0.0513894	0.0830287	0.396884	0.407271	0.307077	0.16676	0.0371421	0	0.661679	0.812257	0.503337
Rragc	10.9755	10.6544	13.7531	19.9987	23.4247	19.9507	15.2759	15.9578	14.0639	16.4063	15.0635	14.4196	25.1637	21.9195	20.3632	16.6105	14.3685	11.2173	28.6777	22.4351	18.6546
Pou3f1	0.467007	0.233394	0.179969	0.859642	0.971225	1.08688	0.709769	0.594089	0.380699	0.179886	0.0819774	0.0662245	0.0633117	0.139219	0.122464	0.106407	0.148125	0.278195	0.175921	0.114329	0.200733
Utp11l	5.03653	5.43462	6.0776	9.49303	9.70135	10.0048	4.42832	6.64211	4.76928	5.02151	7.06613	6.70927	10.4489	8.68252	8.77157	5.08584	5.42176	5.20246	8.21664	7.69071	9.02022
Sf3a3	5.42157	4.87874	6.75703	9.58117	12.1238	11.6163	6.86654	7.17347	5.64727	6.46387	6.4579	7.18474	10.5875	7.63212	8.80104	7.83095	6.83749	4.57102	10.171	11.1659	9.52485
Yrdc	3.44802	4.36469	5.30335	12.9848	12.5397	7.7431	6.14305	7.16875	6.26264	6.29119	6.45078	6.75525	13.5313	10.8198	10.9453	6.61585	5.00772	4.50434	10.8808	11.403	12.4805
Cdca8	0.0462947	0.043381	0.133803	0.680361	0.419276	0.861943	0.0479727	0.255718	0.0754779	0	0.0914229	0.0984733	0	0.0345021	0.0910496	0.0791119	0.0220256	0.0229814	0.392381	0.340005	0.547218
Gnl2	10.4118	8.20159	11.5356	20.1703	23.8689	20.8242	12.1716	12.9728	11.8827	10.9663	12.294	12.9075	25.6721	18.5747	21.2453	14.8457	11.9506	9.36809	19.2429	18.5994	21.8871
Csf3r	0.132817	0.373372	0.255915	4.22915	0.902159	2.20239	0.275262	0.766985	0.216541	0.415671	0.262287	0.988798	1.35044	0.593906	0.348288	1.3618	0.347545	0.329661	1.40715	1.13803	1.49858
Mrps15	15.0766	12.9338	15.2751	12.1045	9.7582	10.8724	16.7232	14.6439	14.8868	12.3372	13.8849	13.701	12.2347	12.1329	10.4871	16.2688	13.7397	13.4224	12.2652	12.8229	11.6373
Oscp1	0.456162	0.320589	0.637237	0.223463	0.206566	0.185787	0.567236	0.618472	0.576381	0.2416	0.39036	0.363863	0.510193	0.543943	0.358861	0.701572	0.651083	0.407603	0.279233	0.697964	0.196072
Stk40	23.7514	23.7293	27.7618	63.3613	65.3176	47.7918	26.7839	32.1849	27.2632	33.6352	36.711	38.2626	67.3586	57.312	64.9551	43.2244	25.3423	25.604	64.9104	60.1059	60.2096
Eva1b	5.67699	5.14622	5.29095	3.73735	3.47732	5.2418	4.53995	4.462	4.57752	5.28852	5.19927	5.05334	4.51736	5.51856	7.52434	6.69598	8.16152	5.32997	7.9032	5.28727	5.63619
Sh3d21	1.05853	1.15722	1.5297	0.274987	0.488213	0.153971	1.69104	1.32886	1.15053	1.44405	1.27745	1.36033	0.717517	0.98611	0.867434	1.54509	2.35019	0.788202	0.830718	0.107975	0.33176
Map7d1	60.5404	59.0669	71.3184	58.1895	66.9973	57.9244	65.0809	70.8193	58.928	80.1331	70.4156	74.5779	76.6025	74.3913	80.4106	90.3628	64.8189	68.2508	98.3601	82.821	73.3413
Col8a2	4.13773	6.25371	8.58994	0.475537	0.349221	2.17448	5.94746	3.4853	3.8953	13.8301	19.3648	16.4102	8.35994	15.5181	18.2357	8.75874	10.1351	8.85221	6.96375	6.56794	5.27818
Adprhl2	2.61456	2.85833	3.45183	5.04562	6.13905	6.42298	3.61243	3.30659	2.84181	3.82325	3.63339	4.11957	5.11988	5.99	6.4753	4.84028	4.60713	3.70144	6.56599	4.5635	5.6711
Ago4	2.67371	1.72955	2.47618	1.27522	1.51018	1.78649	2.98512	2.65058	2.10927	2.39199	2.5208	3.00873	2.56069	2.13405	2.14863	1.93079	1.36234	2.00375	1.81942	1.83698	1.68679
Clspn	0.033352	0.0468793	0.0963956	0.460446	0.503431	0.465726	0.0518414	0.217722	0.0271882	0.0802927	0.0439091	0.0532072	0.0678226	0.124281	0.0655947	0.0854917	0.126943	0	0.392614	0.24495	0.50175
5730409E04Rik	5.84454	6.48658	8.54592	3.76579	5.25568	6.12579	6.35706	6.78556	7.1973	10.8172	10.1503	9.2578	7.33336	7.90834	9.40227	7.2959	8.44056	7.11955	7.33877	7.45851	5.87952
Psmb2	34.7359	30.8709	37.4924	53.0125	58.7919	58.8361	36.2012	42.1825	33.3467	36.6126	42.5862	40.8599	58.4929	45.2477	55.0707	39.6296	38.1666	32.5105	50.7089	49.9505	52.7274
Ncdn	4.10213	4.41902	3.98317	8.37188	7.63836	8.64491	4.04999	5.80664	3.34401	5.1633	5.52817	5.53081	7.42226	9.29195	8.30074	5.87849	5.9011	4.74616	8.91265	7.39351	10.3433
Sfpq	22.7894	18.1826	27.9436	38.5486	38.925	38.7792	25.9456	30.373	23.9327	32.821	31.2005	34.0724	49.7855	43.7599	42.8	32.5543	25.1228	19.8918	45.1365	41.2868	36.4619
Gjb5	0.208891	0.260992	0.067083	0.558169	0.700689	0.891289	0.216463	0.349651	0.113524	0	0.458354	0.0740552	0.283192	0.207574	0.0912965	0.11899	0.0662559	0.138262	0.262296	0.170464	0.523761
Phc2	5.29278	5.24579	7.46894	10.6372	10.7034	10.2255	7.43588	7.83706	6.20917	7.40016	8.15181	7.74004	10.1766	8.79938	10.0314	9.49403	9.12017	4.6485	14.5699	10.4656	10.9192
Ak2	7.8396	7.45113	11.3831	16.459	15.6089	17.2027	8.29783	10.4041	8.90141	13.0495	10.2474	10.4818	20.8386	20.1153	22.0998	17.2724	11.7756	7.95018	20.1448	17.0674	21.4818
Rnf19b	7.46875	7.19417	8.80345	16.798	19.9441	14.2748	8.64745	10.56	7.58505	10.1655	10.7118	13.2685	16.2062	14.864	17.4518	14.2962	9.64778	8.24372	18.2325	16.9054	16.1411
Fndc5	82.8385	72.1788	88.4572	13.2114	12.5695	12.0117	60.7629	59.2385	63.746	58.5963	71.0887	92.4847	23.3721	24.307	23.5426	68.8533	66.2368	64.3747	18.1758	30.4729	22.4638
S100pbp	2.10546	1.80655	2.48056	1.61547	1.88898	2.08107	2.19492	2.49668	2.62622	2.07636	2.08729	2.23926	2.06339	2.66565	2.89364	1.58224	2.23274	1.7	2.12615	1.7699	2.04441
Yars	7.60178	6.72654	7.63449	13.2183	13.3514	12.1778	7.27136	8.28254	7.10094	9.14553	8.65414	11.173	14.8844	14.0658	14.1179	10.923	8.97936	8.42813	15.5142	11.6745	12.7405
C77080	1.5161	1.40121	2.34101	2.9782	3.17668	3.79429	1.95843	1.96064	1.38828	2.39993	2.57018	2.12047	3.46314	4.11718	3.92122	3.49583	2.27262	1.6908	4.75274	3.20315	3.39222
Sync	12.1844	12.0845	13.0698	28.1194	27.6823	27.2364	15.3595	18.124	13.141	13.1847	12.6234	13.8938	20.8607	18.2861	14.5483	14.4535	11.7532	11.9307	22.3182	20.8084	17.2324
Rbbp4	11.8546	10.1838	14.1936	18.1756	19.1557	20.2376	13.0227	14.8511	14.3336	12.8145	13.3336	13.4096	17.7526	16.9343	16.6573	13.5951	13.1057	11.1029	17.9011	16.9767	16.3025
Bsdc1	7.44971	7.57919	8.22298	4.85328	5.80453	4.85461	7.83001	6.8405	7.30485	6.37449	7.45393	7.99103	6.10299	5.64723	6.27927	7.80205	8.66844	6.21289	6.85537	6.46139	4.46008
Marcksl1	0.895954	1.04945	1.65442	6.98262	6.46144	4.86541	1.85686	3.14935	1.33902	2.15695	1.17955	3.25571	2.42928	3.00478	4.01369	1.40348	1.49193	1.3343	6.75009	4.93516	5.37546
Eif3i	16.5411	13.3464	15.8112	21.739	23.4206	26.1038	17.778	19.1481	17.7589	14.2765	14.2338	14.1151	21.2617	18.5758	20.7118	16.0694	16.2939	14.7192	23.5034	25.8341	23.2009
Ccdc28b	6.56543	6.37391	6.49619	3.58239	3.39267	3.78556	5.39369	7.48475	6.17175	7.74628	6.8526	7.10846	3.24755	3.5265	3.80007	6.92374	7.03519	5.98984	4.5676	2.60643	3.5593
Txlna	6.11717	5.87914	8.39753	12.5335	12.8751	12.7504	6.8265	9.72162	8.07363	9.55885	8.82047	10.3427	13.2597	14.2947	14.6897	9.57279	9.12552	6.67398	15.2989	12.2054	12.6411
Khdrbs1	6.90739	6.99745	9.11872	16.0625	16.4567	17.9223	10.7753	13.0681	9.92243	8.8988	10.7651	10.6621	17.9567	16.0002	16.7671	11.1339	9.69908	8.65574	20.0073	20.7263	18.155
Ptp4a2	90.8679	74.3993	94.9289	75.6431	89.5942	89.9057	88.6292	97.3084	99.3611	104.508	100.816	98.1564	109.567	87.9416	87.0503	94.2265	88.0533	73.4996	95.7588	101.643	100.675
Adgrb2	0.258621	0.259654	0.373739	0.0493607	0.0743571	0.300948	0.22971	0.315392	0.256002	0.409145	0.389124	0.43223	0.262958	0.468089	0.557082	0.126272	0.298821	0.256767	0.313142	0.293956	0.138954
Col16a1	5.27269	4.57484	7.13223	3.19412	4.30546	6.32156	4.67275	5.06361	3.66146	9.96686	14.2573	11.8764	7.97848	13.3632	11.9645	7.62999	10.5073	5.23489	8.62699	7.82315	5.99021
Pef1	15.0809	15.2459	15.7952	10.2554	13.3498	15.0005	13.4877	12.7577	13.8241	14.9443	13.9229	13.2441	14.2522	14.9236	16.1634	15.8264	15.7791	12.177	16.3828	14.0173	10.9606
Tinagl1	12.5663	10.2294	14.8087	36.6394	34.2562	31.9018	23.6786	21.8994	15.1754	15.5963	13.6841	10.9668	28.9651	27.2557	23.8674	34.232	30.2989	9.85541	62.9263	41.0298	31.5278
Fabp3	1826.77	1640.44	1516.84	289.726	438.397	361.916	1342.41	834.553	878.354	1253.1	1860.6	2144.33	649.93	736.39	785.033	1447.53	1632.12	1521.23	702.897	724.509	809.235
Snrnp40	2.675	2.25315	2.92461	5.88953	6.71449	5.59604	3.92434	4.52784	3.50371	3.44425	3.48216	3.32448	5.19523	6.09279	6.34475	4.2117	4.43293	3.46152	7.98208	6.14403	5.68437
Nkain1	5.0421	5.43347	4.29091	10.7782	13.4457	6.45403	6.09566	6.16097	4.93232	4.8554	3.65095	5.80939	8.03175	5.88711	7.60264	7.25207	3.11853	3.92133	7.5974	8.8463	9.12049
Sdc3	8.92401	9.33732	10.9686	18.6593	15.2422	14.7852	10.4915	13.3633	8.26973	8.57431	9.98382	9.49111	8.38194	10.9455	10.3628	10.9417	13.1371	7.40985	17.5432	12.2461	15.3733
Laptm5	3.57477	3.34978	4.29737	19.1885	18.3048	17.8909	5.14674	11.4377	4.28091	3.50333	3.58179	5.14776	6.36879	6.64864	5.72406	3.86532	4.21428	2.44985	17.9945	9.02254	16.3513
Ptpru	1.31408	0.899848	1.99639	0.270099	0.169533	0.588133	0.628481	1.1167	0.878952	1.91436	1.44169	1.18257	1.71297	2.13447	2.45191	1.46827	3.71912	0.886498	1.53898	0.824879	0.506899
Epb41	7.79499	7.04376	8.75542	5.08832	5.06802	5.93053	9.3394	9.13458	7.53703	5.92112	5.72991	6.2997	7.42891	5.80378	6.4457	5.47213	9.27689	4.97034	5.14642	3.99328	4.58798
Ythdf2	9.48816	8.42433	10.9844	16.7152	17.7771	15.189	10.0493	11.0031	10.4695	10.3484	10.6281	10.4814	18.3351	15.002	15.6365	13.1236	10.8988	8.24912	18.1424	15.4961	16.4202
Snhg12	2.57945	2.90052	3.97613	7.155	7.34211	8.06147	2.67294	3.77482	3.48454	7.45182	7.37403	6.42732	10.4908	11.6442	13.335	6.0452	5.25952	2.7073	6.31588	6.04418	7.84027
Trnau1ap	3.97972	3.52206	4.55835	7.75891	7.11962	6.84367	3.7574	4.52978	5.15471	3.7472	3.84226	3.66828	6.65418	7.97517	6.60953	4.98729	4.50215	4.34631	7.45413	7.41539	6.2247
Rcc1	2.11765	1.72173	2.43021	4.49349	3.57253	4.20368	1.96851	3.56546	1.62474	2.21917	1.80397	2.55031	3.67303	3.99197	3.34822	2.79392	1.86686	1.91695	3.8126	3.65948	4.31689
Sesn2	1.3449	0.807853	1.56148	2.73363	3.956	2.92937	0.964831	1.62776	1.04012	1.2951	1.1804	1.0636	2.52452	1.74762	2.17031	1.26699	1.41097	0.787459	2.11092	1.81508	2.63099
Ptafr	1.38384	1.69811	1.96807	5.04765	4.54238	4.98433	1.05843	4.07013	1.71899	1.64988	1.47485	1.68203	2.01006	1.37511	2.24644	2.44927	1.56759	1.04679	4.84055	2.17788	4.60274
Themis2	1.12867	0.875284	1.34985	5.78909	3.79899	4.34779	1.08892	2.81429	1.39599	1.38671	1.33222	1.2004	2.05776	2.32046	1.83708	1.79574	1.44431	1.31378	4.76482	2.57257	4.64226
Ppp1r8	4.63106	4.76202	5.68563	8.06712	8.04199	9.39498	4.96879	5.72115	5.81313	4.42012	5.34158	6.32015	8.41736	7.45257	8.75881	6.30311	6.04449	5.49302	8.37521	7.97632	7.83897
Stx12	14.998	11.8702	15.5358	23.9382	26.3646	26.5508	19.5536	17.0257	17.558	15.3114	16.8752	16.3509	17.2752	18.1531	17.6441	16.4763	17.526	15.4876	24.2839	22.8216	23.2255
Fam76a	15.3285	15.2001	15.9641	12.4777	13.7849	12.5538	19.8652	17.9278	14.6468	11.6966	10.5756	11.6388	14.7569	11.6842	12.2115	13.3293	13.1455	9.20821	16.4821	11.3053	10.6336
Fgr	0.186126	0.116274	0.209202	4.03396	2.6846	1.8049	0.225017	1.3708	0.581622	0.119489	0.326721	0.824806	0.820069	0.92476	0.610101	0.742153	0.265658	0.123194	2.77531	1.55683	3.36676
Wdtc1	19.8974	18.5749	20.805	12.4523	13.516	13.7994	21.4723	21.8134	17.5634	20.0742	20.8053	23.047	19.5965	17.3036	20.0657	20.8194	19.7883	17.053	17.7273	16.4408	13.6819
Gpn2	3.88126	4.31891	2.88235	7.63416	8.46235	6.77472	3.10024	4.30401	3.7572	4.04901	3.40654	3.35392	5.26179	5.18255	6.25516	4.35264	4.61645	3.93371	7.99566	6.43351	7.90696
Zdhhc18	5.9004	4.63187	7.07886	13.3467	14.2502	11.3485	7.15254	7.87127	6.44351	7.6974	8.11985	7.71988	17.749	18.0542	16.8156	9.60744	7.22464	5.74757	18.6411	18.1788	19.1888
Arid1a	7.12153	7.74965	10.6838	13.2255	14.9632	14.7879	10.4094	10.4137	7.85686	10.327	9.05955	10.4616	15.4162	14.4594	16.2516	10.1266	9.32997	7.71325	16.275	12.0532	12.7918
Rps6ka1	1.46345	1.13399	1.24723	3.65975	3.82326	3.60242	2.01227	2.82644	1.26181	0.948541	1.1486	1.01768	0.801225	1.88769	1.25461	1.32256	1.31219	1.17354	3.60451	1.99804	3.08468
Cd52	0.504776	1.60822	1.65345	11.2399	6.90819	8.92832	3.87073	4.96811	2.05744	1.65269	1.86076	2.79164	3.49004	1.80574	2.38263	2.5878	1.537	1.10255	7.51086	5.43732	10.5229
Sh3bgrl3	15.4719	17.2335	14.9058	43.2917	47.0016	51.4643	21.7802	28.8781	15.4681	14.6179	21.33	21.1121	21.074	25.4546	24.305	20.2037	21.3886	16.3753	44.2615	27.1571	46.1127
Cep85	21.3786	18.7543	23.3792	13.6937	12.9079	16.832	25.288	19.849	20.0788	19.8643	24.0436	27.2604	19.5171	15.865	17.5043	24.6017	17.6158	17.6125	19.7048	19.5152	16.5698
Cnksr1	22.3941	21.345	23.757	47.6574	41.0276	37.0497	26.66	32.534	23.725	26.7503	32.0145	29.8623	83.952	77.7788	92.4572	36.9541	26.9206	23.0397	73.8535	61.7287	74.9936
Zfp593	2.18088	2.15118	2.48814	9.71241	9.35601	7.88058	2.55729	2.65139	2.29247	2.6528	3.62679	3.23506	7.23591	7.44239	7.22396	5.7374	2.6213	2.90599	8.3775	6.32259	9.25075
Trim63	75.6868	39.9856	51.794	167.763	170.36	132.871	104.384	79.7393	43.7908	99.1957	91.0954	53.9483	213.247	134.497	146.506	70.8303	73.5434	39.3931	357.302	167.484	131.036
Extl1	13.911	13.5019	17.2922	7.56229	10.492	12.7442	12.5238	13.2766	12.1517	13.103	14.0179	19.2071	12.9914	12.2431	12.7278	14.8163	12.9474	13.5916	15.3405	13.101	16.791
Stmn1	1.37167	1.16849	1.80203	5.22009	6.02315	5.87677	1.93825	2.943	1.21982	1.38092	1.39543	1.32621	0.887517	1.1152	0.490493	0.958913	1.60183	1.36183	2.99454	3.05274	3.4839
Selenon	3.7417	3.9406	5.32747	8.25797	7.43057	8.86229	4.76945	5.6201	4.37285	5.38879	5.01327	5.9164	7.07021	8.68656	8.94362	5.54533	5.63988	3.8135	10.1346	6.84985	7.2231
Tmem50a	27.7411	24.7572	30.0897	20.1703	26.6814	30.5245	27.8666	25.9653	26.9986	25.8053	25.7145	25.4898	22.8336	24.0501	26.2281	28.621	40.6724	24.8254	31.1012	28.7593	27.275
Rsrp1	71.0272	46.573	67.3601	32.4442	32.4786	53.2136	72.6006	68.1348	69.1891	91.5869	68.5425	57.6546	62.4315	57.7613	59.9585	58.7928	70.0365	35.8807	40.5718	35.8279	27.0691
Syf2	16.013	14.8953	17.1225	14.8895	16.9993	15.6305	18.113	17.2602	17.2614	13.2737	15.1356	13.9739	12.1664	11.8029	15.0738	15.1356	16.2975	14.85	17.4555	14.2879	15.8205
Runx3	0.0958096	0.0224449	0.115381	1.15204	0.337445	0.585323	0.198565	0.529222	0.13668	0.138393	0.126137	0.305694	0.0487081	0.17851	0.282649	0.225124	0.205124	0.071342	0.76694	0.205234	0.694943
Clic4	24.5065	21.2554	29.653	91.403	90.4414	79.0804	41.8144	43.474	35.4064	34.0642	37.3049	38.4558	93.2921	73.8169	67.4196	68.2552	46.5683	30.9204	121.697	101.621	94.0894
Nipal3	2.5426	2.97451	3.14946	1.0409	0.778708	1.08426	2.76568	2.52183	2.45892	1.97701	2.20389	3.09049	1.3167	1.27113	1.71864	2.5908	3.23085	2.83796	0.996462	1.04388	1.13701
Myom3	74.5439	75.6546	94.2069	123.775	130.534	135.197	98.6139	107.873	89.7597	98.5402	129.364	151.533	164.906	140.575	133.988	92.3347	80.1471	98.9748	112.423	155.187	122.586
Pnrc2	32.2192	30.3943	40.2744	18.8099	26.0467	30.939	35.0143	39.5366	44.628	25.0817	29.5855	27.3558	23.8952	23.7296	24.7077	30.0278	49.6708	28.8163	24.5288	29.0982	25.1955
Cnr2	0.120376	0.197399	0.173958	0.589692	0.484535	0.770421	0.093554	0.5138	0.269854	0.0579592	0.118859	0.160031	0.122394	0.269137	0.0394579	0.205707	0.143177	0.239025	0.396771	0.257857	0.776115
Fuca1	7.46218	7.50667	10.1494	7.55871	6.11041	8.6409	7.84637	8.30253	7.12676	7.5029	8.09054	6.41914	6.09961	8.7782	8.10546	8.9076	10.5812	7.19078	9.95559	7.92524	8.29382
Lypla2	8.34286	6.94305	9.16179	16.3167	14.6773	16.2257	8.28252	11.2499	8.03756	10.0565	11.2909	9.67967	15.4232	13.6528	16.676	12.8113	12.3242	7.4142	17.4719	13.7115	15.6731
Rpl11	38.2562	36.6811	45.2895	91.5374	95.5945	92.6022	40.5637	54.8871	45.3121	39.3641	44.4575	42.8138	60.5377	65.4996	66.2973	43.8871	42.9554	35.291	77.9134	66.5163	77.2527
Id3	23.5519	21.3799	30.8769	21.3945	21.209	19.1534	29.5363	21.1671	29.0716	26.288	18.5866	15.5131	24.8993	26.7278	31.6699	32.0149	23.1745	13.4187	49.2117	29.8118	24.5893
E2f2	0.319099	0.161008	0.496609	1.31177	1.58084	1.1711	0.254358	0.788857	0.300145	0.260009	0.323157	0.287165	0.149746	0.402456	0.225286	0.440435	0.163495	0.219331	1.04023	1.02156	1.60897
Tcea3	109.905	110.126	107.946	38.4243	37.5547	31.1762	109.187	102.555	102.781	75.2552	82.4888	78.5632	61.9661	53.968	54.0946	109.119	89.8365	90.9307	71.7423	76.4852	59.7863
Zfp46	12.3237	10.1261	14.3537	4.40289	5.43713	6.95626	16.1059	12.5615	11.002	10.4282	11.1998	11.2239	6.6392	6.30575	7.38578	10.4316	9.49491	8.81125	8.44449	7.31731	5.85545
Hnrnpr	2.80438	2.44346	3.02305	3.98288	4.34033	5.04452	3.12695	3.71135	2.84314	3.26907	3.49774	4.30237	6.08077	5.28005	6.14981	3.03608	2.88174	3.02308	4.38624	4.32939	4.35285
C1qb	19.0545	21.5707	22.9202	77.6963	73.3728	81.2582	35.3814	49.5559	23.6137	15.3792	20.1557	20.7339	23.2936	26.1031	25.1278	20.2334	25.4673	13.2316	74.7859	38.154	60.7162
C1qc	9.30869	10.0603	10.0443	24.3206	27.2277	29.608	17.6202	22.0008	9.81425	6.81265	7.92504	8.97621	10.853	9.61999	9.19456	10.9231	11.9872	6.40775	31.15	18.1551	25.474
C1qa	17.5142	15.2242	20.8698	43.8226	50.3225	48.9403	26.0295	41.081	20.5707	12.0945	16.8384	16.9115	14.9961	18.8922	16.7697	12.8973	21.7089	13.0415	49.5902	23.8362	45.0696
Cdc42	65.0481	58.7581	67.962	93.9593	102.456	101.129	74.3557	79.4083	74.8299	64.507	71.2764	76.1429	88.9793	78.1677	80.3617	82.0574	75.7741	60.6506	113.804	104.746	107.844
Alpl	5.7941	5.06746	7.47146	3.89039	4.15616	3.25017	11.6695	9.34033	8.88947	6.95299	6.96312	5.75148	5.19639	3.98601	3.85693	10.4599	6.22014	6.96207	9.542	5.85572	4.24658
Sh2d5	0.0961234	0.060049	0.0617379	3.73855	1.64439	1.78968	0.066405	0.321791	0.130598	0.246838	0.210916	0.681546	0.586412	0.907414	0.798209	0.793938	0.091465	0.127246	1.75013	0.784407	2.75445
Ddost	21.084	20.2337	26.0851	56.9921	66.7788	64.9872	26.1827	32.1879	24.0071	25.5832	27.6834	27.7142	47.5879	55.186	57.8829	26.467	30.5505	23.1776	60.3657	50.2324	55.1526
Pink1	287.144	256.384	300.912	141.873	142.739	125.517	336.807	297.16	295.766	255.228	292.099	313.259	273.772	256.666	278.151	279.515	254.032	258.424	210.549	268.345	204.934
Camk2n1	6.41775	6.21596	9.35237	3.2664	3.77178	3.54578	7.74013	6.2829	7.91346	5.58288	6.88715	6.99765	6.47053	5.1045	6.57618	8.57095	11.6233	6.85363	5.58678	5.90829	3.01353
Pla2g2d	0.480831	0.350442	0.411769	0.0475855	0	0.310848	0.332173	0.160967	0.174208	0.20579	0.0703368	0.0568208	0.217286	0.318533	0.0700496	0.228245	0.610039	0.212171	0.301881	0.0653964	0.344459
Pla2g5	0.207756	0.467233	0.200156	0.0370091	0.0836259	0.145055	0.0861147	0.125191	0.237105	1.08034	1.09407	0.839644	0.675969	1.36255	1.74337	0.390533	0.869827	0.37128	0.821745	0.559474	0.535799
Nbl1	24.1672	24.3584	32.9938	16.5903	19.8707	19.8915	26.6312	27.2312	21.767	25.486	34.533	27.7717	22.0553	31.0142	33.2327	39.2338	45.8237	24.1695	27.1447	23.6657	23.1191
Minos1	34.2692	34.3858	33.6833	32.2595	32.0872	29.0891	30.0791	32.4588	39.979	37.506	43.9188	45.0633	37.0023	34.2253	30.1632	38.4242	37.6378	33.1632	35.6185	43.3264	37.7559
Akr7a5	9.69097	9.14366	10.6242	6.01236	6.4565	6.22181	11.3581	9.12861	10.2427	7.59443	9.3269	9.31167	9.5137	9.06535	7.7991	11.9922	10.684	9.0243	10.7	7.85369	8.54639
Mrto4	6.10414	6.23603	6.80937	19.1312	19.998	15.9153	6.51563	8.66557	6.43516	6.27589	6.707	6.34561	13.3463	12.3137	13.7203	9.99984	8.73431	5.74141	15.7761	14.4381	16.8176
Emc1	9.70075	8.26687	12.1272	14.9169	17.9178	17.1308	11.1858	14.0645	11.2114	13.1403	12.8658	13.0062	18.086	16.0897	16.622	12.7011	13.0014	10.3789	20.1457	15.5617	16.224
Aldh4a1	18.9019	17.1401	19.5985	7.72176	6.36487	5.54147	20.2449	19.3266	17.3396	16.2501	15.4004	20.3628	14.948	12.267	12.1675	20.5532	19.1477	16.7539	10.6712	13.6311	9.97203
Klhdc7a	0.414438	0.172601	3.19421	0.177731	0.185355	0.517989	0.190871	0.878692	0.825843	1.75896	0.444581	0.473424	2.34104	1.57866	3.44149	2.49189	4.32328	0.487664	4.78473	0.92065	1.38552
Arhgef10l	9.76689	10.7893	13.6277	11.0428	11.2476	11.6593	13.6981	13.0434	12.3375	14.6146	17.7081	17.2604	21.4023	22.4331	24.0387	15.0537	14.9218	15.5275	21.1711	21.5401	18.9096
Rcc2	5.076	5.24298	6.39072	12.9468	12.5667	13.995	7.53133	7.87851	4.67864	7.88753	9.45454	7.66841	9.91169	11.22	12.7436	10.3746	7.76642	6.49994	14.9927	10.6615	14.0082
Padi4	0	0.0696742	0.0477559	0.551883	0.698341	0.432615	0	0.373371	0.101021	0	0.13052	0.0263597	0.0504006	0.14777	0.0649933	0.0423539	0.0235835	0.049214	0.256749	0.30338	0.506026
Padi2	14.8926	15.2545	14.1865	5.79129	12.1479	7.70529	17.8104	11.5957	8.41829	5.63978	6.10543	14.6949	5.73609	2.81484	3.32233	11.8874	9.43965	13.2194	5.67304	6.52514	3.77603
Sdhb	231.961	224.232	212.285	104.827	104.97	101.144	213.081	180.068	210.689	148.433	185.669	219.606	118.633	108.096	109.192	219.141	220.923	204.792	125.252	145.374	131.071
Mfap2	2.37491	1.7618	3.43203	1.05765	1.89198	2.41814	2.15336	2.28576	2.662	4.0022	5.47163	4.20971	2.2135	6.34232	6.74674	2.45196	5.74369	1.9649	4.56631	2.54365	2.44568
Hspb7	455.49	543.169	669.767	2700.47	2532.88	2244.94	708.605	901.082	706.319	496.594	741.766	771.092	2110.72	1976.72	1824.57	771.756	776.977	616.228	1880.52	2042.72	2000.94
B330016D10Rik	3.66335	4.29098	4.20805	3.51389	2.12678	2.70531	4.45316	4.88192	3.90519	2.98498	4.54468	4.57048	1.86239	2.31016	2.95584	4.45438	3.61989	3.63709	3.84802	3.88053	4.54217
Fblim1	0.64528	0.4535	0.725285	2.75397	2.51621	2.69068	0.863697	1.89017	0.832873	1.26867	1.16811	1.51555	3.11648	3.44651	3.66628	1.65405	0.895428	0.774123	3.06377	3.45565	4.21819
Slc25a34	18.2219	15.6451	14.3123	3.23801	6.91013	4.23039	12.3712	19.247	11.4517	13.6142	17.3719	27.4469	8.03162	8.56293	7.29702	17.0651	28.3144	19.74	8.24208	7.14192	9.9351
Plekhm2	8.22616	8.44461	11.1309	14.5715	16.928	14.7889	8.88349	13.1118	9.26767	13.796	14.3893	17.3749	21.0042	20.6309	21.8443	15.5975	12.9066	11.7002	19.2586	20.4215	18.9208
Efhd2	5.53621	5.18777	6.88529	30.6172	27.9567	23.6022	9.857	15.9725	7.17987	7.07599	7.22236	7.01211	15.8637	16.729	17.2893	12.987	9.29069	6.74573	25.7367	17.7425	28.1229
Tmem51	1.27823	0.539	1.16989	1.76467	2.82981	2.0824	1.32456	2.18235	1.2504	1.04626	1.26212	1.22351	0.909764	1.71473	2.17875	2.40277	1.52035	1.26906	2.40753	2.11225	2.129
Pdpn	6.85896	5.56205	6.41741	42.353	25.0203	27.6283	6.49249	18.0823	8.44078	9.65344	14.7607	15.4314	20.3855	18.3827	21.0994	25.2454	8.72299	8.44675	34.036	21.4738	37.7027
Lrrc38	4.22822	2.94741	6.25933	0.275562	0.466995	0.420019	2.35103	4.40179	7.90241	4.86613	1.22194	1.75489	0.733996	0.538004	0.473257	2.73159	2.01165	3.42999	0.679838	0.694288	0.166227
Dhrs3	19.365	17.9544	23.4292	10.9032	12.6068	12.9108	17.9881	19.1606	20.3918	22.3145	31.3698	29.9137	23.3113	21.2974	26.5179	39.494	40.6708	22.2747	23.5191	18.4921	13.1982
Vps13d	11.8087	10.3946	13.5766	10.1947	11.1967	13.8315	11.3745	14.5998	12.2568	16.5378	17.7694	17.9049	23.0495	20.7742	21.2172	15.6122	12.9995	11.4983	17.0434	17.0838	14.6544
Tnfrsf1b	3.70361	3.23522	5.74528	14.0896	11.9388	10.884	5.04125	7.72283	3.99141	6.0751	7.27258	5.97522	9.63769	7.85954	8.68323	10.2712	5.16673	4.4561	15.0155	10.6805	10.8939
Zfp991	0.780543	0.885398	0.554096	2.12224	3.72059	3.34633	1.27711	1.23774	1.2056	0.989002	0.757188	0.96122	1.75434	1.40836	0.80796	1.08814	1.68088	1.30517	2.47603	2.8663	4.10547
Zfp984	1.93413	2.15945	1.86337	3.40875	4.14109	4.54924	2.21745	2.31442	2.71726	1.03033	1.62533	1.13794	2.42683	0.920076	2.1043	1.54711	2.70186	2.53312	2.90659	2.41787	3.2281
Zfp933	3.98511	3.52391	5.24526	2.87458	3.19122	4.21278	5.38005	5.01693	5.69652	4.6483	4.24895	3.67125	5.19332	4.55955	4.12121	4.48408	4.51299	3.95654	4.62512	4.77496	4.79496
Fv1	3.82079	1.87153	2.84442	2.24297	1.92243	2.3241	2.87947	3.48841	3.25624	3.76294	4.68724	4.2483	3.00194	4.14185	3.75725	4.15498	2.89197	3.27612	2.28977	2.12586	1.49299
Mfn2	130.17	113.546	138.655	61.1554	72.6689	72.73	119.898	141.575	122.476	144.701	157.097	174.463	128.271	119.158	124.693	124.923	110.536	114.508	99.534	107.655	104.152
Plod1	10.1323	10.6565	11.7071	10.9495	9.62569	11.873	11.5091	11.777	8.30305	9.87653	11.9403	11.5298	11.1667	10.7725	12.6347	12.9256	15.0518	8.82858	15.0804	10.3427	9.93617
Nppb	0	0	0	0.956645	0.617611	0.178548	0	0.462292	0	0	0	0	0	0.228703	0	0	0	0	0.144498	0.375631	0.989273
Agtrap	4.29999	4.21491	5.75069	2.62048	3.92852	3.88448	4.74899	4.46056	4.03571	4.19525	3.94786	5.1449	3.73929	2.95166	3.89465	4.61676	5.51827	4.26916	4.79545	3.70519	3.83028
Fbxo44	2.77393	2.00521	2.13796	0.74121	0.996929	1.15283	2.13532	2.50729	2.74584	2.4041	2.29553	2.10729	1.69227	1.89013	1.66266	2.64103	3.01657	2.20324	1.23153	2.2313	1.44782
Ptchd2	0.0219879	0	0	0.0979213	0.0442527	0.127932	0.0227848	0.0441651	0.0896213	0.0635211	0.0578956	0.0701554	0	0.0655476	0.0288296	0.0375745	0	0.0218302	0.041414	0.188401	0.141766
Angptl7	135.334	161.696	200.552	4.45345	2.85119	51.0721	78.0642	114.994	83.4667	146.747	226.957	169.991	82.1327	220.435	189.536	110.745	318.714	59.0185	152.145	71.8799	84.1754
Exosc10	11.6033	9.90441	12.4958	18.1751	17.2461	20.2923	11.7474	13.2606	9.70349	11.4305	12.2033	11.0995	18.8494	19.2334	18.7986	13.8458	14.2136	10.3284	20.6615	17.5498	18.8104
Srm	6.9697	5.12651	6.13711	36.6461	30.0906	26.2497	6.91169	11.1393	6.96457	9.16534	10.2612	9.96318	27.2795	23.6816	22.2073	15.1121	8.84257	6.62211	31.2657	25.1353	28.9915
Tardbp	13.4344	10.2987	14.5571	19.9066	22.7998	23.7001	14.3037	16.3482	14.1218	16.3119	17.181	17.3779	23.756	21.2389	21.323	15.1695	11.7888	10.6217	19.1514	19.3798	17.7233
Gm572	2.42263	1.78369	2.41736	1.54129	1.21895	1.71161	1.61386	3.21513	2.04544	2.66621	2.61993	1.65638	1.93542	1.93448	2.60923	2.51356	1.56426	3.00658	1.62965	1.80045	1.8595
Dffa	26.201	24.8057	33.8196	20.3519	22.7551	25.8803	29.536	32.6713	36.0118	29.3382	35.7869	41.763	29.1873	28.4577	29.4713	36.2706	30.6647	34.5833	30.7636	40.1516	38.4492
Pgd	4.31231	3.51837	5.31854	8.14538	8.02427	8.34904	3.91004	6.72034	3.89416	5.78147	4.62505	4.56658	6.95492	7.45278	7.60382	6.90862	6.38491	4.26294	10.0127	7.75853	8.32903
Ube4b	8.82078	7.6786	11.2546	13.5416	14.8393	15.899	10.0177	11.0182	8.17051	12.5375	12.1032	12.0823	16.0438	15.4442	18.003	10.0394	9.47266	8.63987	14.7803	11.7919	12.6442
Rbp7	4.17249	5.16104	7.5573	2.22982	3.19106	3.30165	5.18847	5.69903	5.57824	5.78591	5.05377	4.79265	1.01819	2.73648	3.50131	11.8362	10.4815	3.97687	4.24378	3.47302	2.3315
Nmnat1	6.47111	6.35962	6.50047	4.81482	4.80448	4.9589	6.25589	7.21228	6.52964	5.31957	7.1688	7.34395	6.09819	3.99933	5.63919	6.54059	7.8846	6.62059	4.53344	7.00335	6.02088
Lzic	6.74306	4.81422	7.98126	11.2111	14.3465	11.06	7.12057	8.90048	7.11976	6.86444	7.27108	9.28889	12.4063	14.2626	12.5461	9.8769	6.53849	8.41622	11.3095	12.1844	11.6625
Clstn1	20.5378	19.3174	26.9928	15.5225	17.4597	18.2758	24.9314	20.8328	19.2776	18.8863	20.5413	20.7768	15.8381	19.8847	23.6255	21.1941	25.0457	19.727	22.8756	20.5458	17.9538
Pik3cd	1.6274	1.07645	1.66009	4.43376	3.96888	3.74292	2.4403	2.96116	1.84168	1.53027	1.10907	1.7919	1.94669	1.99764	1.5564	1.79948	1.03843	1.21655	3.11928	1.92173	3.25064
Slc25a33	13.209	10.0569	8.99371	9.21976	7.92421	7.16814	18.4917	10.7786	10.0949	9.17303	8.69508	8.84781	9.03978	8.61377	7.49386	9.98403	8.82239	5.92667	10.2866	8.55074	5.93695
Eno1	18.9809	15.3856	21.3987	40.2411	40.51	45.6784	19.415	34.2099	24.2811	22.5259	24.0798	21.3955	30.761	29.7197	27.8665	29.3714	25.3321	20.2383	54.1292	40.9319	47.5199
Rere	15.4905	11.3016	18.0115	10.1038	11.0758	12.4316	13.969	17.8584	12.3985	17.0828	15.2676	16.5945	17.7798	17.1598	18.0989	15.0974	16.2513	12.058	15.078	10.754	10.5433
Errfi1	20.2734	16.5835	21.4978	38.677	45.4479	28.1462	47.3205	27.282	23.9173	21.8423	26.3383	28.6778	39.3219	26.1294	35.4861	55.8832	55.708	17.172	56.9621	33.7431	34.8349
Park7	60.1828	55.489	61.6136	55.972	51.5627	54.1697	65.1693	62.0926	59.3453	65.0299	59.5041	59.1746	78.8369	71.4758	72.5077	62.7808	65.2696	48.041	68.1488	65.3836	60.0478
Per3	5.72479	4.86192	6.09212	1.9996	2.20895	3.4252	8.76272	4.82252	3.43654	1.10496	1.2972	1.15405	3.17036	2.9373	4.79148	0.628751	1.61403	1.77075	0.810456	0.946546	1.05879
Thap3	7.81525	9.0069	9.00059	6.40086	5.51417	7.21274	9.02939	7.39783	7.54257	7.09335	7.45069	6.21004	8.22032	6.9626	8.71587	7.44519	9.317	7.67004	5.07585	5.60786	6.27442
Klhl21	21.6158	18.5368	22.0415	12.1301	15.0963	13.5738	20.1874	19.2331	15.7584	18.2678	13.6155	16.7545	18.5852	16.5353	18.8814	22.0913	18.5085	17.7298	18.6012	13.9471	18.5112
Zbtb48	1.08633	0.596736	1.15486	2.00189	2.29944	1.61285	1.00926	1.2415	0.885567	1.11826	1.7261	1.31473	2.05675	2.28925	2.45579	1.44032	1.17626	1.33888	1.51694	1.78827	1.32836
Nol9	2.41796	2.15248	3.09823	8.48533	7.78619	7.90646	2.70604	3.90968	2.54271	3.37622	3.53349	4.42317	8.99812	7.49645	9.54267	5.18564	2.92198	2.66469	7.78768	6.89616	8.65225
Plekhg5	5.1617	4.54162	6.30363	3.47507	4.65772	5.72449	4.92189	5.20827	4.72139	6.16072	5.5513	4.71652	5.5193	7.1158	8.29295	5.3007	7.7478	4.21043	7.12035	4.86475	5.18207
Kcnab2	0.279283	0.422754	0.600223	2.56407	2.4429	2.24994	0.578812	1.44558	0.788083	0.558571	0.197985	0.685456	1.39799	1.0247	0.788705	0.770958	0.408843	0.362598	2.91338	1.15706	2.93185
Lrrc47	10.8567	9.02172	12.8278	16.147	17.6588	16.368	11.2149	13.818	11.1324	11.9671	12.1808	12.4181	16.1069	16.6913	17.9056	13.477	11.695	9.9993	18.0372	18.5131	18.4901
Tprgl	42.4924	44.2255	51.0307	29.1829	29.421	33.2755	43.3679	48.2581	46.36	36.3381	39.4062	38.9396	41.4115	39.1174	39.3153	46.9024	53.1988	43.7797	41.0237	47.9569	40.492
Prdm16	1.51705	1.19267	1.83313	1.11074	1.08673	0.927547	1.62532	1.53649	0.890829	1.18851	1.5064	1.32631	0.862747	1.36057	1.61824	2.22994	1.88393	1.05943	1.68293	1.6209	1.17428
Fam213b	21.3531	21.3212	19.3353	9.04175	12.4463	9.64039	18.1369	13.5936	15.0288	29.102	20.4312	17.2497	16.6096	17.0443	13.4632	20.4382	19.6521	15.0601	14.7247	10.8549	15.5477
Pank4	11.8562	9.40326	11.0583	6.9789	8.54183	11.6372	13.8529	13.8746	12.7467	12.5093	12.5778	13.7062	11.0417	12.9084	11.6253	12.5089	11.5433	10.0994	12.2012	10.4744	9.56454
Rer1	28.5382	29.1562	32.9675	47.5421	48.8603	46.4308	34.296	38.3475	37.3193	32.1889	36.7888	38.1504	42.7191	38.7956	42.8749	40.6966	34.3211	30.17	49.521	51.8327	48.8391
Prkcz	0.379341	0.746478	1.05984	0.202724	0.477163	0.595924	0.589636	0.45717	0.44839	0.876708	0.973861	0.584999	0.848545	0.70678	0.696327	0.696865	0.703867	0.621425	0.482278	0.719722	0.448393
Cfap74	0.590077	0.394956	0.672906	0.246698	0.254483	0.490465	0.823606	0.640996	0.363223	0.661	0.539044	0.461076	0.440796	0.430793	0.363158	0.329263	0.320846	0.191297	0.419612	0.294813	0.271749
Tmem52	40.3934	35.0365	41.2107	12.5461	11.7774	14.2218	25.9731	39.1112	40.2738	34.7088	34.7711	34.4784	25.6956	26.0902	17.7899	38.142	48.3898	30.0265	26.9209	29.6664	30.7179
Gnb1	27.0104	26.6258	36.2201	51.6916	55.1803	49.4008	33.5465	39.6185	30.9908	32.5263	33.7858	35.4158	47.8466	45.7843	45.6859	44.478	40.6092	31.3605	68.1137	59.1479	57.1441
Nadk	10.0101	9.55992	13.3105	20.5664	21.6268	21.2872	13.6539	14.7748	12.8008	13.3351	12.7998	13.1633	21.2665	20.1642	20.9663	16.6142	17.285	10.6369	24.6066	19.1429	21.6508
Cdk11b	7.79303	8.37997	8.3695	13.1427	14.8486	16.0185	7.91002	10.5852	7.73271	9.96496	13.2452	11.4133	15.3278	15.6147	14.8243	10.6429	9.17803	7.10297	12.5426	12.1194	12.8359
Atad3a	9.03926	6.91943	10.5484	17.9166	17.776	16.8891	8.93813	14.0328	10.1449	12.3212	14.289	15.8761	28.155	25.8556	26.9589	15.039	10.9332	9.73286	23.7996	23.1032	22.7785
Vwa1	4.20064	3.59532	4.97107	15.3782	10.4179	6.35071	7.74609	7.04229	6.14758	6.65689	6.66247	7.66875	14.6629	13.3113	12.2297	12.8024	4.24884	5.09	22.5208	21.6605	17.8068
Tmem88b	0.448816	0.258811	1.06436	1.69127	2.46666	1.84803	1.00172	1.14421	1.23833	1.29659	1.13631	1.35858	1.96578	2.00694	1.90121	1.03246	0.427065	0.925473	0.94288	1.35232	2.52273
Aurkaip1	24.2246	23.7809	23.1423	21.5161	20.3485	21.4776	24.3995	23.9201	27.3259	19.5377	22.3337	22.5886	19.1803	16.1828	19.8403	26.8442	24.9877	25.1962	26.7115	23.6721	23.552
Mxra8	19.9176	19.8184	25.4005	6.2914	7.56261	16.0091	18.5968	17.6524	16.0692	25.6657	30.7637	26.9049	15.8672	23.8728	25.8997	23.4747	34.1141	19.8563	21.5419	20.7107	20.6968
Pusl1	2.21248	1.59108	1.93325	5.22443	4.7117	4.43067	2.34599	1.80861	2.05525	2.1801	2.50636	2.62669	4.81305	4.37148	5.05972	2.94554	1.61566	2.5542	4.07027	4.66063	4.69965
Fam132a	4.29858	5.1789	4.90197	3.04732	3.08975	3.26668	2.99989	5.19813	4.14777	4.47733	3.69582	3.73204	3.0327	4.1843	5.75114	5.54678	7.34577	3.0484	6.11356	4.51005	4.33634
Sdf4	15.8733	14.8559	17.5771	14.7316	15.4606	17.331	16.7127	17.4178	17.237	15.7385	18.4984	17.6532	18.7298	18.8987	20.7354	18.72	21.2576	14.3003	21.7032	19.4779	18.9944
9430015G10Rik	0.940509	1.06366	1.2498	1.99314	1.99077	2.64174	1.07542	1.62855	0.951757	0.968146	1.11012	0.965784	1.51686	1.40187	1.871	0.692764	0.89493	0.869369	1.31331	1.19094	1.1152
Agrn	4.28485	3.49513	4.52598	3.40262	4.01312	4.29527	4.77451	4.39404	3.42984	3.82792	3.43227	4.14535	3.59559	3.90515	6.00733	3.57292	3.78246	3.45969	4.10817	3.15959	3.41169
Perm1	117.776	98.5898	146.968	98.526	103.154	104.915	147.574	163.11	149.223	179.292	218.833	238.399	298.096	263.691	264.46	175.752	108.765	137.121	182.92	218.541	178.846
Noc2l	10.4494	8.57756	10.1879	32.0538	34.9526	29.183	11.3912	17.7985	11.5167	14.5705	14.7475	16.0923	31.0239	27.2879	29.2102	16.2496	13.0055	10.748	27.8295	23.8419	28.6107
Cdk6	1.0646	0.978597	0.947511	2.22156	2.4385	2.19452	1.30282	2.33185	1.17367	0.927548	1.00113	1.30479	1.3608	1.29969	1.47563	1.03092	0.945477	1.27843	2.05291	1.79958	2.39695
Fam133b	3.61308	2.9686	3.68269	4.57066	6.16511	5.91055	4.74788	4.89078	3.99115	3.78185	3.72267	4.23252	7.08113	5.3074	5.04628	4.04909	3.88641	3.30124	4.78337	5.35203	5.12043
Gatad1	15.928	15.0063	19.4448	14.827	16.7227	16.7951	18.0546	19.3172	17.1562	16.1135	18.0552	17.7964	17.5983	15.0419	17.1521	18.0559	18.8767	16.6987	18.3576	18.3003	18.5988
Ankib1	5.86153	5.20183	6.77651	9.28992	9.76713	11.6957	8.19989	7.42773	6.54902	6.15914	6.30971	7.04078	10.0966	8.12014	9.58415	8.27845	6.62734	6.24741	11.1051	10.7201	11.1338
Cyp51	1.68283	1.34801	2.74569	4.15816	3.55074	3.22163	2.75637	2.99853	2.03561	3.03194	2.96592	3.69501	3.14613	4.00524	4.94674	4.12809	2.42774	2.85647	4.01312	4.08655	7.29164
Fzd1	6.62413	6.42125	8.14228	3.38233	4.33854	5.94731	5.47363	4.67406	5.39991	7.67112	9.66064	8.29011	7.25777	12.8952	15.1244	9.83164	13.0409	7.08689	12.9067	9.47138	8.40674
Cfap69	0.0454778	0.0142051	0.116837	0.162025	0.167802	0.211683	0.141378	0.137021	0.0988612	0.116784	0.159661	0.145103	0.215788	0.225955	0.159009	0.103621	0.0432738	0.0752528	0.342628	0.259782	0.114028
Steap1	0	0	0.335366	1.00766	0.700587	0.506341	0.180359	0.2622	0.141884	0	0.229144	0.0925556	0.176969	0	0.114104	0.223073	0.0828078	0.0864014	0.245867	0.426097	0.841637
Adam22	1.52842	1.21188	1.65185	0.418874	0.719726	0.798073	1.6955	1.4366	1.58938	1.20765	1.70264	1.5526	0.976261	0.993049	1.46446	0.945968	1.47299	1.19646	0.941134	0.863482	0.684333
Dbf4	0.273552	0.136712	0.228405	0.779675	0.715714	1.01863	0.302365	0.622721	0.267596	0.280984	0.168065	0.368518	0.333767	0.299009	0.19129	0.218151	0.156177	0.289697	0.549581	0.513428	0.6075
Abcb1a	7.39121	6.53668	7.45789	2.08405	2.46458	3.02812	8.42956	6.0175	7.45133	3.89569	4.40477	5.2096	2.5347	3.06387	3.26858	4.85795	9.07217	6.42637	2.82133	2.75702	1.73887
Abcb1b	3.68218	4.93542	4.91706	4.0892	4.54963	4.44753	4.63673	5.35981	4.86346	4.19665	4.84771	3.96574	5.49741	4.06422	5.04181	5.23701	5.98738	4.53502	4.54309	3.90815	3.28062
Crot	5.73252	5.08358	6.00948	3.38435	3.84575	4.6005	5.7127	6.04397	6.6784	6.09132	5.06029	5.23251	4.19842	4.51781	3.83012	5.01068	6.10259	5.51697	4.79874	4.86617	4.24829
Tmem243	3.04841	3.2998	3.59515	2.38748	2.27426	2.50759	5.17406	2.90318	3.599	2.63186	2.56023	2.23595	2.672	1.95852	1.17152	3.09866	2.90067	2.71346	3.41529	2.31606	2.31561
Sema3d	1.07356	0.54872	0.91339	0.384964	0.841805	0.778757	0.982439	1.00817	0.920613	0.792136	1.11969	0.830384	0.765508	1.05986	0.822624	0.607553	1.06133	0.747485	1.02415	0.699714	0.554335
Sema3e	0.569057	0.45918	0.39595	0.267504	0.222694	0.110365	0.458642	0.269879	0.347917	0.684983	1.53999	0.958264	0.900043	0.80108	1.13991	0.78336	0.737013	0.674834	0.699656	0.483723	0.407663
Cacna2d1	36.203	29.2305	37.2497	26.7523	25.4561	30.0434	38.7654	36.3396	37.388	38.0969	39.3143	37.6414	45.5539	35.0876	37.1543	35.8977	36.6343	29.4466	33.9486	38.3014	33.1675
Cd36	325.988	280.385	321.233	74.5951	102.215	120.957	324.798	273.151	312.409	255.191	272.596	316.031	194.135	148.218	189.596	308.854	462.077	321.166	190.373	164.989	133.111
Gnai1	4.47227	4.26242	8.91192	1.97467	2.6541	4.49253	5.34735	4.06925	3.64574	10.601	6.24017	4.67516	11.3487	8.03351	13.8828	11.1699	15.931	4.32635	18.3229	7.06516	6.69524
Magi2	0.72618	0.573733	0.713331	0.443881	0.530154	0.894736	0.649216	0.715007	0.452686	0.630733	0.862311	0.726896	0.550148	0.764048	0.914798	0.498813	0.785828	0.494786	0.710695	0.697167	0.535523
Phtf2	32.4964	26.3348	32.6738	16.929	20.3794	20.6483	39.2658	37.0134	40.871	29.3613	31.6487	33.3475	36.6814	25.0049	28.9798	28.3573	24.7833	28.0738	27.2645	33.6808	24.048
Ptpn12	14.0017	11.7124	14.3778	51.8919	47.8024	50.0321	19.6405	21.3331	18.9306	16.2457	17.9391	20.0853	33.1953	30.7452	30.9407	23.6353	14.9804	12.3755	48.6596	46.4841	47.4128
Fgl2	11.8948	7.38137	12.2216	23.0487	14.1981	18.8849	12.7521	14.8372	12.7911	16.2676	15.8682	22.0714	19.8784	13.6274	15.7204	35.2474	30.0117	11.2756	28.1835	21.4527	21.6884
Fbxl13	0.034297	0	0.0330423	0.397122	1.3115	1.1574	0.0355402	0.172224	0.19571	0.0330271	0.0451533	0.0364765	0.348722	0.408969	0.224844	0.205133	0.195809	0.204307	0.226094	0.881615	0.442257
Lrrc17	0.597841	0.622459	0.959949	1.65663	2.30616	3.32383	0.550676	2.03474	1.89526	0.543721	0.437266	0.317916	1.01311	1.13864	1.13225	0.425681	0.474057	0.758431	1.34498	1.38228	1.89158
Napepld	4.57404	4.68355	6.04098	3.96611	3.23114	3.98317	4.30038	5.17176	4.49421	4.72555	5.46357	5.18688	6.59112	3.92814	4.88521	4.4	5.30355	3.99991	4.47875	4.78317	3.48292
Pmpcb	18.2746	17.5831	18.6615	15.3011	17.8737	17.7122	18.5988	17.5808	18.6596	16.4532	19.8856	19.6838	17.3012	14.5229	16.8093	19.2791	17.6329	17.3567	18.0222	19.8299	17.9091
Dnajc2	6.0048	5.02398	6.40495	14.6232	16.881	15.5556	6.59283	7.75371	6.72098	6.4479	8.72118	7.52682	10.8058	9.58972	9.99777	7.28889	6.16727	5.6542	10.3899	12.6588	12.9564
Psmc2	20.4844	17.7667	21.6626	39.0786	44.2949	41.5484	24.4356	25.4288	23.9607	20.9875	21.5434	22.9008	40.8809	31.314	33.9164	23.9339	22.7328	18.3511	35.0156	32.5381	29.0764
Reln	8.08283	7.76902	9.77398	1.27046	1.67459	3.23666	6.86076	4.13045	3.9728	10.525	14.1076	12.25	2.34465	5.18232	7.64449	8.05393	9.68175	7.305	4.7239	5.66716	2.67593
Orc5	3.19945	2.99808	3.31591	6.21753	6.09772	6.76923	5.07359	4.81984	3.71464	3.59448	3.6378	3.45432	5.91473	5.7805	4.95771	2.98225	3.82856	3.41715	5.4783	6.64588	7.08446
Srpk2	6.3064	5.66614	7.23125	14.1527	18.7024	14.9792	6.86813	7.89832	6.83438	7.21602	9.42588	8.64039	16.4704	11.0588	12.9218	9.64633	8.02456	6.7277	12.7281	16.9373	13.0617
AI506816	7.95658	6.75871	9.37932	53.756	55.819	52.2782	8.58014	16.5339	10.1774	11.711	12.519	14.3101	41.6339	35.145	34.1808	15.1997	12.3413	8.47755	47.3343	38.6802	46.5728
Pus7	3.19804	3.4745	4.0634	8.64855	7.69565	6.57994	3.62614	4.95737	3.58936	4.19543	4.60696	4.3625	8.15274	6.94297	6.80626	5.04923	3.52818	3.56625	7.48571	7.17677	7.27151
Tomm7	29.3992	32.7392	30.2735	23.6239	26.5831	23.5509	27.4846	30.8096	27.4393	30.2596	32.9555	32.8535	25.9933	26.1972	26.6757	30.3986	30.407	25.8043	28.4891	27.2506	31.9351
2700038G22Rik	0.37589	0.704464	0.362139	3.41496	1.73999	2.71194	0.623224	0.755019	0.42899	1.01352	1.18769	1.4392	2.75179	1.45673	2.85854	0.835055	0.214604	0.597113	1.13278	1.10427	1.69647
Fam126a	5.00783	4.74004	5.88052	10.2274	11.5549	10.144	6.76187	5.80837	5.03075	5.45565	5.86043	5.63093	9.3607	8.06756	8.46735	7.07384	5.439	4.80452	9.67039	8.93685	7.77297
Nos3	6.32231	5.16346	8.18654	20.1225	19.2323	17.1439	7.87378	8.09712	5.7922	8.76926	6.1472	7.86532	13.5054	16.6859	14.2595	11.151	7.69927	7.37114	24.4715	19.1697	22.2824
Abcb8	9.60896	8.45919	11.0358	3.96397	4.86018	4.85517	8.88291	8.60913	7.11165	10.0567	10.1537	11.1609	7.25044	7.16128	6.92938	10.5005	10.996	9.56518	7.12029	6.68575	5.7334
Slc4a2	3.53989	4.09651	5.12489	6.73658	7.64993	7.69824	5.25173	6.06121	4.22602	5.45783	6.46851	5.76041	8.22123	9.74539	10.2718	6.16492	6.31333	4.28271	9.70955	7.52954	8.31447
Fastk	29.6844	29.8451	30.6317	22.5333	23.4723	24.8145	27.3804	30.06	28.0415	27.8726	31.6469	34.2235	26.4198	28.4758	26.8457	31.2183	29.9932	28.764	31.2592	27.8471	31.4563
Asb10	25.0686	20.4494	26.867	4.07005	4.89918	3.92596	24.7381	22.5174	22.2111	26.649	29.2367	28.1151	12.332	10.5668	10.975	22.4048	19.0179	21.7089	13.5536	12.2847	10.6008
Chpf2	4.3962	4.19988	5.88819	10.2761	10.9626	12.9265	4.22221	6.76269	4.19559	6.69086	7.62288	8.09671	12.1669	13.3611	14.9867	6.4498	6.81546	6.15313	11.4509	10.4212	12.9969
Smarcd3	12.8494	11.0976	13.1685	11.8408	10.0569	12.3377	15.3039	14.1035	14.7485	13.0723	12.7876	13.2925	17.039	14.4778	14.8222	13.7587	14.2978	11.7813	14.3711	15.7857	13.2543
Nub1	13.7341	10.5558	12.403	7.43853	10.2468	10.4286	13.2832	11.2297	10.4948	10.6606	10.7028	11.0068	10.6073	8.72615	10.5863	10.5496	12.8045	9.72403	10.504	9.27176	8.07983
Rheb	11.594	10.6008	13.3997	19.9597	22.0934	20.4387	16.4748	14.9243	15.235	13.8309	14.0394	14.4473	22.3453	18.0229	16.3361	14.7117	13.7284	11.6183	20.3706	20.7317	20.2453
Prkag2	2.25613	1.92351	3.24257	4.44726	4.5779	3.9811	2.33791	2.8416	3.10549	4.00683	2.92158	2.93054	9.32628	9.59241	11.8083	3.98186	3.43135	1.96455	7.27972	5.52329	6.79622
Galnt11	5.16491	4.9899	6.44174	4.63597	4.95569	4.09999	6.80424	5.7501	5.97286	5.899	6.16724	7.19642	4.96655	3.34199	6.19456	6.94463	6.40041	5.20738	6.59849	5.53802	6.45358
Kmt2c	10.1402	8.29556	11.3111	8.41102	9.78211	11.6829	12.4416	10.433	8.88722	10.2254	10.512	10.7783	12.8503	11.2324	13.1328	9.08804	9.82298	7.68695	12.1301	9.24592	8.396
4831440E17Rik	0.815989	0.764632	0.561526	0.103827	0.351912	0.406944	0.603975	0.58536	0.855239	1.12254	0.306937	0.619888	0.711148	0.521257	0.305683	0.398407	0.887365	0.347203	0.109779	0.285377	0.375789
Actr3b	2.4708	2.3616	3.71344	0.52817	0.348091	0.345022	2.04829	1.53849	1.65162	3.66414	3.38301	3.20593	0.803915	1.62045	1.36064	2.99783	3.19744	1.96247	1.62881	1.33074	0.796518
Lmbr1	3.25702	2.3802	3.57204	1.45961	1.89644	2.26451	3.50244	3.04475	3.28964	3.09697	3.26318	3.3115	2.54101	3.05329	2.41725	2.67791	3.15765	2.5422	3.33736	2.15638	2.35529
Ube3c	8.82102	7.78103	9.78177	12.9947	14.8116	16.4506	10.1191	11.2491	10.6702	9.78973	11.1534	11.8576	18.122	13.2252	14.6183	10.1893	9.24272	8.77061	14.5314	17.4311	15.1078
Tyms	0.393608	0.313509	0.568812	1.52503	1.56454	1.7405	0.571024	0.672015	0.449211	0.928632	0.880937	0.962827	1.28067	1.17338	1.44503	0.77352	0.411986	0.566639	1.24177	1.58994	1.43807
Hadha	146.13	120.284	125.86	56.2899	69.0666	61.9961	121.681	101.864	97.2729	111.673	134.376	168.577	97.96	89.9509	90.2802	124.594	120.292	115.969	84.1976	87.583	80.1402
Hadhb	127.611	116.633	110.093	46.0762	51.033	49.2449	118.999	81.8088	89.9552	99.9988	127.002	161.848	82.1773	74.7241	69.3049	106.489	101.612	108.656	64.6317	74.8211	61.1147
Selenoi	2.21029	1.9019	2.81535	4.22129	4.63021	5.1688	2.86301	3.90601	3.56896	3.00848	3.3716	3.60524	6.72046	6.12973	6.2698	4.12213	2.82108	2.61645	5.28389	6.95894	6.68003
Otof	0.136451	0.156276	0.116852	0	0	0.0529275	0.0785535	0.121812	0.0247184	0.0875987	0.159682	0.0967478	0.0308308	0.0451967	0.0198787	0.116588	0.0432793	0.135472	0.014278	0.0371164	0.0325836
Slc35f6	5.91692	4.99615	6.60877	10.1638	9.91273	10.6684	6.40089	8.3912	6.67856	6.41789	7.49022	7.46853	11.1728	10.7577	10.2304	9.58349	7.33159	6.06816	12.7059	13.2517	16.0352
Mapre3	7.58705	7.79127	11.3814	6.32568	7.35594	8.99003	7.75435	9.25502	7.14509	10.1085	9.48691	10.501	11.2016	8.36543	9.67529	10.2124	10.1533	8.97728	8.41749	7.2091	7.14771
Tmem214	4.53725	4.16279	5.4831	10.5749	12.4248	11.1851	5.1604	6.35092	4.98746	5.99819	6.59784	6.52378	13.3095	13.0546	13.7015	7.06468	5.25003	4.74015	11.4937	10.7207	10.7195
Khk	4.53462	4.37419	5.33241	1.18792	1.34211	1.78479	5.2518	4.75506	4.94688	3.27503	4.3019	4.04262	2.30533	3.08132	2.71049	5.98275	4.50522	4.17107	4.39606	2.61207	2.938
Cgref1	0.4029	0.377541	0.554514	1.94808	6.54491	1.54047	0.35786	0.982685	0.985318	1.60735	2.12173	1.10186	2.22385	1.88741	1.73573	2.55731	0.985819	0.857167	2.16817	1.19771	2.35028
Preb	6.74886	5.56084	7.57494	9.56448	10.7056	10.987	6.804	8.53084	5.86747	7.4434	8.49119	9.40531	12.8452	13.1318	13.622	7.42825	8.58875	6.55194	10.5198	8.64762	10.253
Cad	2.25521	2.75823	2.97689	8.79126	9.21029	8.72498	3.27781	4.97107	2.33981	3.59601	4.04873	4.32981	8.15962	9.90985	9.27405	4.39192	3.67872	3.41673	9.95721	7.90513	9.20576
Gtf3c2	5.65943	4.79001	7.43986	8.9433	8.98352	10.3034	6.4321	7.60897	5.65526	8.05175	8.05171	9.31986	11.8057	11.3201	12.7823	7.11306	6.47956	5.40135	10.9174	8.33534	9.7696
Zfp513	2.95229	3.35605	4.00997	6.37992	7.50026	7.09621	4.06234	5.63837	4.26099	5.3131	5.16115	4.89001	9.74353	8.72888	10.1532	4.71427	4.2829	3.36358	9.0246	7.7015	7.54108
Ppm1g	12.5705	11.4755	14.8867	20.3074	22.4359	19.7832	11.8691	17.689	12.0384	13.7352	16.0279	14.4419	20.4354	19.4348	20.7795	17.1113	14.7374	10.299	21.6073	18.5174	19.8555
Ift172	7.08101	5.20984	8.00838	3.41963	4.02752	5.47922	7.18754	6.27486	5.15231	6.92346	8.05875	7.93547	7.73375	7.39627	8.71445	6.1586	6.66892	4.92656	7.11194	5.94096	5.19597
Gpn1	1.60369	1.84624	2.17774	3.99947	3.88847	3.44794	2.04166	2.2395	2.10415	2.51502	2.75476	2.58277	4.65881	3.39204	3.54454	2.77966	1.7585	1.80449	2.83355	3.15952	3.46298
Supt7l	2.27923	1.9626	2.67062	1.92034	2.33491	2.15047	2.61717	2.57775	2.10908	2.43211	2.89255	3.03554	2.50535	2.4791	2.61151	2.64924	3.26292	2.16095	2.95862	2.53857	2.40507
Mrpl33	8.2441	9.21202	8.22615	7.67799	7.27548	8.52742	8.86497	8.46031	10.8275	8.08061	9.4754	9.8292	8.34908	7.9483	7.42069	8.32989	8.52941	8.16875	8.84216	9.7509	9.14013
Fosl2	7.63742	7.04182	10.8176	22.2799	19.9365	11.2315	14.2856	11.1184	12.8089	14.5743	11.1619	18.3694	16.5284	17.0758	17.019	17.0476	12.7344	9.07832	30.6341	21.1203	23.1715
Pisd	4.06393	3.24181	4.39713	8.20462	6.98365	7.56647	3.77931	4.41632	3.5847	3.97366	4.11562	5.4526	7.24703	6.2749	7.15926	4.30931	4.18427	3.60028	8.89086	7.47451	7.8158
Prr14l	3.75561	3.01186	4.03997	6.71065	6.66587	7.49379	3.67685	4.55854	4.14152	4.17123	4.17088	4.55788	8.12914	7.48675	8.73063	4.8134	4.034	3.40843	7.45338	7.33279	7.18005
Ywhah	19.7615	21.2831	24.5217	52.6161	48.5218	54.0247	35.4948	31.9134	23.4552	25.2716	29.3469	23.091	49.1874	35.7392	35.7219	31.3385	29.5847	17.841	56.1288	46.4435	45.3584
Spon2	0.243978	0.190519	0.50928	0.833013	1.67768	1.56149	0.126411	0.326705	0.265184	4.54225	4.12214	2.85431	2.72876	3.33354	2.82573	3.37017	1.04469	1.6956	4.48042	3.33486	2.49064
Maea	25.161	22.4669	30.9154	44.8617	47.6575	49.806	32.0717	36.9427	29.6146	31.2963	35.5857	33.3045	61.8254	58.5653	64.9642	32.3257	27.3681	33.3075	61.0411	62.7689	58.7769
Slbp	1.55808	1.23824	2.0711	2.98631	3.25486	3.236	1.67586	3.05035	2.71711	2.16511	2.12916	1.95075	3.40905	2.93972	2.3532	3.0333	1.67024	1.19445	2.67459	4.05578	3.00945
Tacc3	0.742214	0.537432	0.58505	1.4724	1.59563	2.59106	0.419518	0.948705	0.605045	0.942147	0.888319	0.430571	0.205816	0.653723	0.973161	0.691828	0.288918	0.368447	1.36618	1.32148	1.66764
Fgfr3	2.04243	1.16088	2.38706	4.56282	4.61599	4.53911	3.60839	2.85827	2.21086	2.67615	2.60077	2.45711	7.01306	6.23838	6.82659	2.38883	2.75588	1.57902	6.05414	5.328	3.23815
Letm1	11.2383	9.78624	11.4493	8.98116	9.2472	10.7366	11.1181	12.2221	10.1736	11.157	10.3815	13.1939	11.0606	10.7911	11.3811	13.4752	12.7851	11.0344	12.6419	11.6587	12.41
Whsc1	2.35346	1.84446	2.48722	5.41834	5.66234	5.47727	2.79349	3.51674	2.48244	2.85007	2.81674	2.86709	4.72784	4.60283	4.74085	2.59587	2.02904	1.77722	4.49317	4.2426	4.50616
Nat8l	0.251525	0.235695	0.484647	0.0480064	0.253109	0.125439	0.130321	0.252609	0.454019	0.81314	0.189224	0.420372	0.255743	0.187454	0.541797	0.33772	0.22224	0.267559	0.219953	0.241908	0.154447
Mxd4	21.987	20.921	27.5107	10.0252	13.0332	17.9421	22.8479	22.2366	19.5073	15.4417	17.2137	14.3323	12.3537	14.2949	17.0221	17.7326	38.9967	18.1248	18.1506	13.5511	12.0287
Rnf4	8.51489	7.05485	10.3817	15.9609	19.4123	17.3258	9.17247	10.8465	9.80402	8.57021	10.0701	11.2049	18.7338	18.7867	17.6296	14.2015	11.0776	8.45385	18.5974	19.5206	18.9976
Sh3bp2	0.864723	0.679605	0.833088	5.0187	5.27715	4.44696	1.04059	2.29718	0.682174	1.98775	2.1667	2.58102	7.09051	5.07247	4.46201	3.36058	1.00861	0.913912	7.09272	4.88264	5.27551
Mfsd10	1.78532	1.71375	2.22342	3.76207	4.0313	3.80032	1.75978	3.45481	1.56186	2.30626	2.46509	2.87131	3.36486	4.54332	4.62457	2.67882	3.06612	1.59959	5.98712	4.58388	4.86632
Nop14	7.68166	5.71741	6.3434	18.18	23.4993	20.9425	8.05106	9.12544	6.90609	6.67864	8.26391	8.02976	19.37	16.8803	19.2229	9.45144	6.59933	6.23201	16.7833	16.3878	16.9807
Htt	2.61342	2.4377	3.88067	6.42264	6.59883	7.66564	3.57153	4.88817	3.11258	4.36951	4.5139	4.99163	8.72748	7.12968	7.67844	4.05117	3.6503	2.95771	7.11259	6.65478	6.48619
Cpz	0.266891	0.250093	0.514253	0.0475431	0.0537143	0.124228	0.38719	0.321648	0.13054	0.668222	0.84329	0.851553	0.434186	0.477374	0.559897	0.182433	0.457121	0.370968	0.804298	0.457367	0.344153
Acox3	2.82257	1.89837	3.21273	1.43948	1.88974	2.03958	2.25262	3.24622	2.53287	2.91533	2.87691	3.1835	2.43016	2.32411	2.44732	2.90766	2.78324	2.25994	2.42234	2.07578	2.21364
Htra3	13.1947	16.7076	26.7041	5.9725	6.53007	8.70191	17.3554	16.9136	17.8598	22.0498	18.7138	17.9441	18.9772	18.654	21.6761	20.7791	30.9618	13.7137	22.2621	11.1204	12.2528
Afap1	3.60413	4.04	6.01424	3.35551	3.92792	4.73209	4.66493	4.75335	4.39044	6.43057	5.89091	5.51108	5.31016	6.52761	7.89975	6.85625	6.27656	4.13191	7.22382	5.56037	4.91055
D5Ertd579e	17.972	14.0389	20.6239	12.911	14.8055	16.603	20.1887	21.4265	20.6559	21.8499	23.5926	24.5941	24.2593	20.7734	22.7773	20.3508	14.8465	16.8467	18.2892	21.2262	16.8329
Man2b2	4.92515	4.48784	6.08664	3.93295	4.44346	6.24504	4.4701	4.57112	4.04261	5.39696	7.51264	5.9245	4.76598	5.77165	7.21475	5.89152	7.49833	4.72122	8.38081	5.57133	5.32893
Evc	5.72638	6.57623	6.49134	4.25496	3.93036	5.34173	7.12718	6.3449	5.37844	4.28561	5.77715	8.45688	6.13884	6.58711	7.16135	6.03627	7.09241	5.31454	4.87989	5.65708	5.50129
Msx1	3.52999	3.59797	4.71346	2.26155	2.24351	2.37815	2.82367	2.48786	3.13003	3.63783	5.38115	2.89807	3.14841	3.1385	3.73518	4.70944	4.47856	3.75062	4.84072	5.00318	2.66192
Stx18	2.32206	2.73822	3.64473	4.81036	6.06487	5.40419	2.89288	4.03525	3.19031	3.3918	4.19059	3.80155	5.99534	5.71669	5.54183	3.47767	3.69909	3.0048	5.33183	4.8224	4.45776
Lyar	4.79136	4.02211	4.71224	11.8248	11.8529	11.2091	4.44784	6.96737	6.18428	4.85426	7.09649	4.67119	8.01801	7.73686	7.65647	5.58649	5.27152	3.71641	8.17844	8.00317	9.11744
Wdr1	27.4821	25.6256	36.0631	87.6423	97.5198	92.8679	38.7426	49.1053	37.5777	32.1573	41.8549	41.7791	78.0477	59.6961	58.5765	47.4648	35.8332	32.9079	90.1167	102.936	90.389
Hs3st1	1.12848	1.0071	1.29428	1.86665	3.40676	2.12609	1.05801	1.83493	1.31418	1.13844	1.34419	1.02874	1.74842	1.84224	3.17061	2.29575	1.27832	0.960334	3.08701	1.97333	1.32813
Rab28	29.875	25.8052	29.854	20.0684	20.6579	21.8168	29.459	28.551	33.6962	31.3403	34.8637	37.3945	24.3234	22.8869	20.7161	29.5193	29.3271	27.0096	26.1962	32.1425	27.0215
Nkx3-2	0.139504	0.196085	0.268801	0	0	0.0811678	0.0722802	0.0700524	0.056861	0.0671692	0.0918309	0.0741845	0.141843	0	0.0914559	0.178796	0.0663716	0	0.131377	0	0.0749537
Cc2d2a	3.62546	3.13341	4.90013	1.31674	1.94812	2.88764	3.62921	3.2699	3.11325	3.71154	3.3365	3.10714	2.86311	4.85302	3.99207	2.67668	2.36125	2.56855	3.09936	2.39124	2.04247
Bst1	0.25289	0.5078	0.208833	3.76482	2.36306	2.69055	0.299493	1.19733	0.706812	0.278316	0.190251	0.345807	1.02852	0.969283	1.23158	0.463026	0.309387	0.215209	2.75583	1.19399	2.95042
Prom1	1.0856	1.12683	1.1907	0.357021	0.336135	0.602485	0.865347	1.00641	1.26619	0.852408	1.07742	0.941435	0.543413	0.945987	0.83214	0.884769	2.16134	0.696437	0.644874	0.470207	0.628148
Qdpr	15.2808	18.6525	17.9503	12.2374	14.9724	14.8961	18.0571	17.9044	17.6471	16.0058	15.4413	17.036	14.7193	15.4842	15.7297	16.2634	18.558	15.5705	17.1047	19.0328	17.0686
Lap3	14.3893	12.2151	15.5026	24.6681	26.3131	25.2065	17.1556	17.0153	14.2526	12.2921	14.4627	16.0854	19.9008	17.0661	18.8667	18.971	15.3115	15.0543	22.0388	24.6683	24.4822
Fam184b	0.139374	0.222023	0.187985	0.0620692	0.0701259	0.145966	0.202196	0.293946	0.204509	0.255006	0.293585	0.385401	0.141711	0.373937	0.420306	0.0714519	0.0397859	0.16605	0.210008	0.119422	0.239629
Ncapg	0.118715	0.0476755	0.114371	0.317212	0.477849	0.710453	0.105444	0.357678	0.1659	0.114319	0.0446548	0.0721478	0.0344872	0.0252784	0.0667087	0.115925	0.112961	0.0168376	0.271512	0.352905	0.437375
Adgra3	5.74577	5.81487	6.15555	3.93038	4.94936	5.21519	5.76351	4.91648	5.26469	6.66176	7.65529	8.11528	6.87034	6.85145	7.98564	6.91244	6.42957	6.18377	6.92615	6.38613	5.53214
Dhx15	15.1569	12.8333	15.2197	27.5173	27.0795	28.1222	16.5985	18.9021	17.3013	16.0611	17.2659	18.8884	30.9443	23.9649	24.021	19.195	15.4893	12.8815	27.9257	28.4055	25.668
Zcchc4	1.48459	1.13353	1.89644	0.950099	1.23942	1.49722	1.13956	1.57934	1.82878	2.23444	1.8966	1.92981	2.23627	2.31119	1.83118	1.65373	1.51728	1.75782	1.6363	2.15375	1.78437
Smim20	18.2306	20.1567	20.2092	15.8301	16.58	17.3975	18.2591	17.4665	18.841	18.5839	20.5868	22.3908	17.2178	15.5764	17.6024	16.1635	19.3068	17.8727	17.1686	14.7524	17.8688
Rbpj	8.71216	8.74594	11.4297	16.9501	17.778	17.6313	11.2417	14.5169	10.5481	11.9351	14.1229	13.8584	20.8285	20.2805	19.8264	12.1564	11.0004	9.55228	21.86	18.8618	20.7264
Tbc1d19	4.8441	3.31435	5.11135	3.21881	4.21692	4.60794	4.14323	4.24719	4.38762	5.22006	4.20101	4.00706	5.55077	3.78208	4.93997	4.17183	4.38985	3.74062	4.92397	5.7883	4.21385
Stim2	5.01934	4.52842	6.34266	8.2967	9.7965	8.58465	6.74956	6.11949	5.55712	6.24981	5.22504	4.64309	7.02623	6.85518	7.49945	6.90184	6.44217	4.17211	10.7291	6.34402	6.77343
Pcdh7	2.98342	2.42501	3.69082	2.15401	2.76339	3.43224	2.75195	2.92817	2.57944	3.38442	3.8385	2.99272	3.19431	4.4469	4.41552	5.35899	4.31201	2.25518	5.69374	4.35736	3.24233
0610040J01Rik	1.7454	1.77573	2.21003	0.666256	0.451643	0.40621	2.11871	1.70283	1.66674	1.34461	1.96961	2.22757	1.01409	1.78394	1.11155	1.49133	1.80316	1.18826	0.610524	0.61042	0.964572
Pgm1	3.28502	3.03491	3.43229	8.15961	7.35637	7.32227	4.21915	5.11139	3.92258	4.32181	5.0558	6.0526	6.86839	8.27571	6.6731	7.78801	4.05036	3.07772	10.2831	9.00493	9.24761
Tbc1d1	10.6159	10.0843	9.69747	29.5339	28.2052	34.6874	11.0343	16.2525	12.1895	10.2229	13.188	9.38011	56.6354	45.5408	41.8	14.3941	13.1812	8.57968	36.6372	37.2207	37.7356
Tlr1	0.17907	0.1678	0.0345038	2.26483	2.63089	2.3755	0.556683	1.25889	0.408733	0.137952	0.518655	0.34281	0.291317	0.640588	1.03307	0.275408	0.136314	0.142229	1.04556	1.00829	1.42394
Tlr6	0.482294	0.361551	0.371719	1.43191	1.58541	1.94559	0.566411	0.581245	0.419371	0.681172	0.550295	0.581335	0.523073	0.718878	0.674521	0.439562	0.673083	0.67037	1.33231	0.432928	1.20927
Klb	0.203108	0.190325	0.815324	0	0.102194	0.275741	0.0350783	0.373969	0.331143	1.49951	0.356532	0.648046	0.894895	1.36234	1.81977	0.896641	2.06149	0.201652	1.43457	0.248617	0.43651
Rpl9	56.1636	65.385	65.8375	132.474	146.773	129.399	79.1172	84.9208	85.4486	64.4214	74.2998	76.1137	121.962	117.803	109.439	70.1214	68.0235	57.2284	111.095	119.356	115.647
Ugdh	4.38373	3.19313	4.13786	19.3804	12.8054	13.135	6.36335	6.25635	5.19398	5.28104	5.9349	6.11574	8.08439	6.69286	6.84147	11.3582	5.8094	4.10562	14.2738	7.16909	8.56308
Smim14	8.31925	8.13957	10.7258	4.75373	6.40184	6.51319	9.23882	8.70833	8.38993	8.15847	10.1271	8.88045	8.67644	10.3715	10.6071	8.41495	10.0988	8.28997	9.08758	7.65617	8.15086
Ube2k	9.47459	7.81461	10.2662	12.9781	14.4995	16.6591	11.4983	11.7488	11.236	11.2876	11.8332	11.752	17.4769	14.8128	14.2451	10.8071	11.5283	8.94668	14.442	15.7091	13.3425
Pds5a	7.181	6.30563	7.97546	10.5139	11.5214	12.9099	8.57837	8.80017	8.70845	7.82417	8.05186	8.40965	13.4379	10.3307	11.2033	8.57621	7.96926	6.51269	11.4737	12.5726	10.7164
Rhoh	0.140438	0.0751995	0.212615	0.410998	0.444157	0.280153	0.124739	0.322384	0.245322	0.212517	0.316957	0.298725	0.326384	0.209329	0.447189	0.257134	0.0954515	0.298781	0.529028	0.466599	0.711439
Chrna9	0.158406	0	0	0.952355	1.07597	0.69124	0.164147	0.477264	0.258261	0.305081	0.260683	0	2.17434	1.00347	1.24617	0.169185	0.113047	0.117952	1.71555	0.630169	0.468101
Rbm47	0.485157	0.172443	0.902581	1.8328	1.4478	1.67421	0.64143	0.924089	0.518235	1.07938	0.616702	0.676122	1.36081	1.04732	1.09676	1.32938	1.17799	0.215925	2.12692	0.573384	1.45615
Uchl1	13.1435	14.0365	18.8879	5.16667	4.21173	8.62994	9.0546	6.78444	8.08075	18.8085	23.0075	17.4149	7.01794	8.64631	15.7891	18.6963	19.773	13.0493	9.40442	13.8415	9.54732
Limch1	34.9871	32.4852	45.6132	29.7374	28.7671	36.3156	36.5237	38.4434	30.8564	44.8732	61.9306	47.4206	38.5486	37.8631	46.2133	39.9198	46.5878	30.7725	34.7141	33.4068	25.6591
Slc30a9	10.9708	9.10383	11.9485	7.76496	8.22973	9.17535	11.2347	11.4187	12.1858	11.6267	12.8523	14.4882	10.8326	9.54911	9.52296	12.7023	11.3881	9.48256	9.6466	11.9783	9.5068
Bend4	0.315161	0.261249	0.408734	0.626197	0.670885	0.691166	0.615486	0.523473	0.424899	0.618655	0.590464	0.425432	0.369745	0.505896	0.810559	0.300357	0.415229	0.108312	0.639265	0.548989	0.534047
Shisa3	0.655381	0.614132	0.607119	0.314321	0.558045	0.498651	1.14931	0.632888	0.719195	0.436925	1.1615	0.777455	0.820149	0.37572	1.12371	0.38768	0.791517	0.425446	0.213647	0.277694	0.379215
Yipf7	68.5186	68.0751	72.2627	43.6043	50.3524	49.1894	96.6729	76.9095	87.59	69.1055	91.8897	93.7833	78.7634	60.2229	60.4511	78.5358	76.4229	69.1986	84.5241	107.937	80.6004
Gabrg1	0.0304572	0.0570805	0.0146715	0	0	0	0.0473417	0.0152942	0.0248284	0.0146647	0	0	0	0	0.0199671	0.0260238	0.0144906	0.0302388	0.0143415	0.0186407	0.0163643
Corin	0.199723	0.207947	0.0855184	0.0395312	0.0893249	0.0774701	0.137975	0.178296	0.108541	0.106849	0.146079	0.0472034	0.135382	0.0330773	0.058193	0.303379	0.31674	0.0660971	0.0835948	0.108655	0.143078
Nfxl1	2.26561	1.91756	2.58172	4.0359	4.31461	4.87594	2.272	2.49557	1.54902	2.46324	2.79032	2.09867	5.59801	4.93839	4.8232	1.7693	2.24854	1.35446	3.92313	3.75731	4.73825
Tec	1.21626	1.49962	1.5418	2.62274	2.89876	2.94238	1.49252	1.96083	0.861025	1.47945	2.14905	2.55307	1.95262	2.19455	2.43404	1.47679	1.21823	2.19264	2.44153	2.58578	3.02666
Slain2	41.5588	41.9457	50.7617	82.1214	85.4836	72.5827	47.8085	54.9729	49.3346	57.7448	68.3841	72.2058	91.4683	74.6573	82.0353	47.6341	46.6743	42.8634	66.8406	82.0711	67.2071
Fryl	5.86864	5.33666	7.02943	5.24116	6.19929	6.80158	6.13857	6.60689	5.95434	6.77553	5.46239	5.90601	5.66228	5.93745	6.2261	7.89227	6.49242	5.64644	6.61875	5.46493	4.88229
Rasl11b	5.18067	8.03321	10.517	3.1861	3.41347	6.67447	6.83838	5.82239	7.13926	12.2345	14.1283	12.2005	7.14881	10.8476	12.2915	11.1718	7.57046	8.26639	8.07338	11.0221	4.838
Scfd2	1.47672	1.23307	1.66216	2.5785	3.08975	2.8073	1.42419	1.43903	1.63289	1.54876	1.80941	1.57057	2.52725	2.04856	3.06728	1.63655	1.86427	1.48065	2.43716	2.72035	2.29386
Fip1l1	3.885	3.57008	4.43561	5.66841	6.10178	6.50649	4.51514	5.01189	3.85815	4.76427	4.54957	4.74824	6.80909	6.95849	7.00756	4.49323	4.41155	3.75059	6.46838	5.56995	5.68546
Lnx1	2.84797	3.02064	2.83423	2.17427	0.913311	2.25794	5.28621	3.77174	2.37266	1.29592	1.31849	1.09841	1.90927	1.44611	1.64138	2.35319	6.37285	2.54791	1.41472	1.18757	1.31158
Kit	0.533951	0.536083	1.04721	2.0552	1.63113	2.19688	0.88924	1.28317	1.01045	0.863088	0.577436	0.66929	1.12459	1.10854	1.00014	0.733223	0.653238	0.738386	2.62198	1.07375	1.27049
Clock	7.05367	5.90621	8.09923	9.44723	11.9912	13.1858	6.46804	8.07477	7.99175	10.5334	11.7	12.0049	12.6219	10.9822	10.9425	11.1811	11.8288	9.37792	14.1652	13.8381	12.0262
Exoc1	2.86565	2.37875	3.06337	5.37284	5.96491	6.68453	3.09155	3.96874	3.17873	3.31397	3.89332	3.49309	5.66775	5.32458	5.09555	3.51066	3.26217	2.92305	5.85337	5.86224	5.46972
Cep135	1.06697	0.734238	1.07612	2.25704	2.46613	2.69658	1.33022	1.50689	1.25031	1.63752	1.60224	1.48939	2.23752	2.18675	1.94544	1.52418	0.96767	0.960008	2.46493	2.67329	2.25724
C530008M17Rik	0.72614	0.787363	1.00939	0.443494	0.396673	0.313851	0.859954	0.677177	0.77798	0.938997	1.13353	1.0481	1.07583	1.00503	0.952085	0.868618	0.730432	0.700336	0.507995	0.88884	0.479322
Igfbp7	104.074	93.9943	108.765	162.617	151.608	172.318	85.3527	121.146	89.1224	115.874	129.449	117.118	136.457	151.729	176.095	145.074	161.938	94.2744	241.014	201.766	194.807
Uba6	2.36466	2.06444	2.22155	3.519	4.15313	5.55461	3.80492	3.17138	2.93337	2.07909	2.41705	2.53055	4.06194	3.39327	3.44708	2.43458	2.33391	2.46436	4.92409	4.63837	4.38757
Tmprss11a	0.180405	0.126788	0.130354	0	0	0	0.140208	0.0452954	0.036766	0.0434312	0.0593773	0.0479673	0	0	0	0.0385362	0	0.0447778	0	0	0
Rufy3	1.75184	1.56341	2.29051	4.58193	4.61703	4.78896	2.06026	2.37377	2.07411	2.58401	2.69074	2.72081	5.45673	4.12401	4.39334	2.47096	2.03737	1.13191	4.07208	3.59094	3.70519
Grsf1	44.9574	37.5045	49.7773	31.0429	38.8457	33.1162	45.4008	49.1152	49.5193	49.7164	53.9915	56.2102	46.8752	43.4188	44.0416	46.6086	39.9618	40.5596	43.4908	50.0542	51.0671
Dck	1.40157	1.38632	1.31278	3.77974	3.40845	4.71163	1.61374	2.3069	1.3647	1.08723	1.12763	1.15938	0.950046	0.870455	1.27616	1.59673	1.14841	0.850372	2.34652	1.81091	3.05401
Slc4a4	3.00277	1.87931	2.36984	2.06264	1.57217	1.77934	3.28384	3.08247	2.3575	2.4221	1.63382	1.69696	2.65881	1.3708	1.48186	2.10178	0.706405	1.67214	1.84697	1.28849	0.892999
Adamts3	1.30206	1.03399	1.44578	0.294846	0.288702	0.847463	1.05196	0.775737	0.701621	1.8914	2.64395	2.39407	1.34634	2.69735	2.83571	1.99878	1.72195	1.38037	1.93284	1.56679	1.39916
Cxcl5	0.128646	0	0	3.49479	0.517825	0.523953	0	0.0646001	0	0.433589	0.169367	1.09457	0.261607	0.0958762	0.0843377	2.63808	0.0612058	0.0638619	0.969216	0.236206	0.27648
Ppbp	0.4426	0.7258	1.17262	2.75952	2.56098	1.28759	0.687963	1.00014	1.62361	1.17208	1.1654	0.235363	1.35006	2.14407	1.01556	1.32361	1.36874	0.878853	2.81351	1.48987	1.42682
Pf4	7.81164	7.78721	7.8461	27.8308	32.9486	30.1714	9.64484	15.1898	10.1616	12.1639	9.40904	9.01512	15.2093	19.8188	14.3828	9.5148	8.85642	9.90081	35.8438	13.8343	28.576
Cxcl1	0.502975	0.11783	0	1.56797	2.65725	1.31691	0.130302	0	1.53757	0.484351	1.98655	8.55901	2.30134	2.24912	1.15409	6.55386	0	0.749054	2.96047	1.84702	1.21609
Cxcl2	0	0	0	0.972276	0	0.21171	0	0.121812	0.395495	0.233597	0.319363	1.61246	0.36997	0.27118	0.0795148	0.155451	0.173117	0	0.285559	0	0.325836
Epgn	0.0663165	0.0621426	0	4.1347	3.73711	4.47586	0.0687202	0.932429	0.216242	0.127722	0.261924	0.0705307	0.134857	0.494237	0.347806	0.283316	0.378616	0.131682	0.37472	1.62351	1.63903
Ereg	0	0	0	0.155137	0.0584247	0.168903	0.0300817	0.116618	0.0473291	0.307501	0.267529	0.0308743	0	0.0432697	0.152249	0.148823	0.193359	0.0288214	0.273384	0.0710678	0.218361
Areg	0	0.0924211	0	0.439236	0.396999	0.344312	0.102204	0.0990535	0.080401	0	0	0	0	0.44103	0	0.0842721	0.0938489	0	0.0928832	0.362183	0.635903
Parm1	1.13497	0.797652	1.48071	1.68483	2.78391	2.31126	2.25421	1.40108	1.8697	2.39082	1.05841	1.38313	2.885	3.70064	2.54221	1.29301	0.967469	0.70427	2.98388	2.19968	2.9728
Rchy1	10.5176	9.70038	12.2072	24.4154	26.5845	21.0085	13.3017	13.058	13.9071	12.7997	14.0648	16.4266	34.7763	27.8357	25.7887	15.3197	13.0023	12.0455	27.7648	30.3607	24.1166
Cdkl2	1.56783	1.40337	1.98391	0.625274	0.753531	1.33428	1.69741	1.69209	2.23187	2.29847	1.50957	1.91634	1.14206	1.25566	1.38068	1.95944	1.60318	1.25457	1.03575	1.28896	1.18184
G3bp2	13.6455	9.94661	14.3996	7.85191	9.6092	11.2729	12.5052	14.1629	14.2712	13.9798	11.934	13.8797	11.6792	11.9436	10.0526	15.2539	14.3274	10.5935	11.3127	11.2482	9.69608
[truncated: 5,139 more rows]

## Sheet: Fig3c-f
	c.	Counts	Ratio	Padj		d.	Counts	Ratio	Padj
	SRP-dependent cotranslational protein targeting to membrane (GO:0006614)	65	0.698925	1.48e-52		aerobic electron transport chain (GO:0019646)	55	0.785714	5.53e-39
	cytoplasmic translation (GO:0002181)	64	0.711111	1.48e-52		mitochondrial ATP synthesis coupled electron transport (GO:0042775)	55	0.774648	1.11e-38
	cotranslational protein targeting to membrane (GO:0006613)	64	0.680851	8.53e-51		mitochondrial electron transport, NADH to ubiquinone (GO:0006120)	35	0.897436	1.79e-28
	protein targeting to ER (GO:0045047)	64	0.621359	4.32e-47		NADH dehydrogenase complex assembly (GO:0010257)	39	0.672414	2.36e-23
	nuclear-transcribed mRNA catabolic process, nonsense-mediated decay (GO:0000184)	65	0.575221	6.91e-45		mitochondrial respiratory chain complex I assembly (GO:0032981)	39	0.672414	2.36e-23
	cellular macromolecule biosynthetic process (GO:0034645)	104	0.33121	8.1e-44		mitochondrial respiratory chain complex assembly (GO:0033108)	48	0.533333	1.17e-22
	nuclear-transcribed mRNA catabolic process (GO:0000956)	69	0.403509	8.39e-35		fatty acid beta-oxidation (GO:0006635)	33	0.471429	1.83e-18
	peptide biosynthetic process (GO:0043043)	65	0.401235	1.44e-32		fatty acid catabolic process (GO:0009062)	33	0.471429	3.68e-13
	rRNA metabolic process (GO:0016072)	60	0.37037	1.04e-27		fatty acid oxidation (GO:0019395)	30	0.508475	4.85e-13
	translation (GO:0006412)	68	0.317757	6.01e-27		cellular respiration (GO:0045333)	24	0.571429	1e-11
	e.	Counts	Ratio	Padj		f.	Counts	Ratio	Padj
	ribosome biogenesis (GO:0042254)	79	0.411458	1.34e-21		extracellular matrix organization (GO:0030198)	59	0.196667	1.24e-07
	rRNA processing (GO:0006364)	71	0.410405	2.14e-19		extracellular structure organization (GO:0043062)	44	0.203704	4.97e-06
	ncRNA processing (GO:0034470)	74	0.368159	3.77e-17		external encapsulating structure organization (GO:0045229)	44	0.202765	4.97e-06
	mRNA splicing, via spliceosome (GO:0000398)	88	0.321168	2.57e-16		skeletal system development (GO:0001501)	31	0.196203	0.00153725
	rRNA metabolic process (GO:0016072)	63	0.388889	5.95e-16		collagen fibril organization (GO:0030199)	21	0.235955	0.00293329
	RNA splicing, via transesterification reactions with bulged adenosine as nucleophile (GO:0000377)	81	0.322709	3.4e-15		vascular transport (GO:0010232)	19	0.22619	0.0131436
	mRNA processing (GO:0006397)	89	0.296667	2.69e-14		transport across blood-brain barrier (GO:0150104)	16	0.25	0.0131436
	regulation of mRNA stability (GO:0043488)	54	0.369863	1.5e-12		lipid homeostasis (GO:0055088)	19	0.22093	0.0131436
	RNA processing (GO:0006396)	60	0.335196	7.12e-12		chemical homeostasis (GO:0048878)	16	0.246154	0.0131436
	ribonucleoprotein complex assembly (GO:0022618)	49	0.360294	7.47e-11		response to insulin (GO:0032868)	18	0.214286	0.0277714

## Sheet: Fig4a
Name	1GC-1	1GC-2	1GC-3	MG-1	MG-2	MG-3	AG-1	AG-2	AG-3	4GC-1	4GC-2	4GC-3	4PG-1	4PG-2	4PG-3	5GC-1	5GC-2	5GC-3	5PG-1	5PG-2	5PG-3
Il17f	0	0	0	0	0.0835718	0.186411	0	0	0	0.0800717	0	0	0	0.33915	0	0	0	0	0	0	0
Col5a2	3.88448	3.58703	4.16966	4.96875	5.29591	5.58993	3.74454	4.67706	3.79962	4.86326	5.02385	4.875	4.54904	5.13644	5.02177	4.7643	4.9976	4.11786	5.53078	5.21012	5.71469
Ndufs1	6.91197	6.56439	6.66787	5.68479	5.74744	5.97825	6.68587	6.65931	6.6682	6.7294	6.96173	7.12254	6.52321	6.28649	6.23427	6.8297	6.74917	6.60787	6.27884	6.41948	6.26582
Fn1	6.50781	6.39068	6.94032	5.86812	6.14302	6.49533	6.22157	6.47972	5.83299	7.30507	7.62167	7.43812	6.1718	7.01913	6.98784	7.20861	7.39219	6.59239	7.49934	6.95649	7.21469
Ncl	4.44986	4.06612	4.57151	5.62311	5.77007	5.6905	4.37896	4.90351	4.41918	4.65954	4.79084	4.68968	5.5508	5.42297	5.41465	4.81997	4.52731	4.19246	5.37804	5.42282	5.43812
Myog	2.04478	2.13094	1.94759	4.79189	4.57453	5.22048	1.80399	3.66366	2.52857	1.66051	1.82077	1.52382	3.51502	2.80195	3.34248	2.33366	1.53943	1.88978	3.64956	3.98327	4.73237
Kif21b	0.247164	0.299137	0.360944	0.85973	0.598993	0.894043	0.315687	0.799774	0.461351	0.413043	0.332246	0.438987	0.310348	0.370945	0.575348	0.427125	0.357001	0.381516	0.654682	0.432033	0.519362
Rpl12	5.51085	5.55659	5.67944	7.2655	7.34588	7.2174	5.84456	6.12387	6.15458	5.2001	5.37711	5.43728	6.58734	6.36223	6.40526	5.81197	5.71334	5.60925	6.81745	6.8438	6.96218
Chrna1	3.13533	2.62566	2.68901	2.00632	2.62501	2.89803	3.14906	3.62119	3.09599	2.18646	2.53208	2.54911	2.05898	1.78386	2.09083	2.67642	2.00567	2.7079	2.31106	2.32574	2.36168
Fbn1	4.70199	4.4618	4.95353	5.88277	6.33099	6.47002	5.00061	5.65644	4.96891	5.78825	6.03762	6.03717	5.97375	6.04521	5.86769	5.92455	5.71564	5.73332	6.75849	6.40668	6.78192
Idh3b	6.69202	6.55353	6.69576	6.11364	6.15373	6.32585	6.69973	6.741	6.70159	6.62191	6.8194	6.98865	6.58062	6.49429	6.51205	6.77116	6.68973	6.55143	6.49991	6.55288	6.44269
Prnp	5.45146	5.36157	5.6574	6.06038	6.03658	5.83902	5.33551	5.50725	5.29705	5.81657	6.09597	5.92037	6.56544	6.52035	6.60632	6.10574	5.93088	5.42607	6.41187	6.05088	6.08387
Foxo1	3.74323	3.40637	4.07055	2.87892	3.03474	3.60509	4.04492	4.15878	3.45793	3.36023	3.47786	3.29647	3.52934	3.1294	3.45351	3.49424	4.89051	2.91374	3.94894	3.1186	3.07816
Kcnn3	1.45569	1.1676	1.67731	2.73064	2.40075	2.63623	1.90942	1.53035	1.43359	1.18956	1.28339	1.07706	2.31824	2.13786	2.19001	1.14082	0.905232	1.11939	1.65483	1.7536	1.47211
Psmb4	6.22774	6.26724	6.37213	6.95427	7.08986	6.92725	6.53446	6.55261	6.52659	6.38593	6.57398	6.51168	6.69068	6.58865	6.63722	6.5904	6.52548	6.30323	7.00046	6.96949	6.78318
Gclm	2.3438	1.81426	2.53807	2.82596	2.82301	2.87568	2.03527	2.49792	2.06997	2.14736	2.32552	2.14527	3.05677	2.78183	3.04315	2.69346	2.51871	2.04281	3.03131	2.98641	2.8236
Trim63	6.26091	5.35705	5.7223	7.39885	7.42089	7.0647	6.71951	6.3352	5.48513	6.64668	6.52506	5.78	7.74313	7.08212	7.20463	6.16652	6.22001	5.33604	8.48503	7.39647	7.04479
Eif4g3	3.5856	3.45249	3.6819	3.91513	4.00576	4.11673	3.5102	3.77217	3.39853	3.83049	3.79762	3.77804	4.44729	4.33029	4.43063	3.73438	3.59578	3.49446	4.24673	3.81897	3.90938
Ubc	8.77616	8.57892	8.82204	9.8641	9.85569	9.22545	8.81027	9.04005	8.91322	9.23007	9.53082	9.74444	10.3188	10.0083	10.1113	9.67876	9.5325	9.47601	10.4647	10.2536	9.84991
Phkg1	4.50635	4.09477	4.41207	2.63641	2.83921	3.45505	4.50757	4.33198	4.44391	4.90134	3.82078	3.94791	4.09889	3.98287	3.57163	4.50669	4.318	4.11025	4.04163	3.83313	3.72156
Por	3.17261	3.12228	3.62204	3.87482	3.78404	3.5758	3.40238	3.46684	3.16096	3.33181	3.41834	3.29447	4.46532	4.33556	4.40612	4.32898	4.3321	3.11493	4.44605	4.22439	4.39117
Ndufa5	6.12875	6.10865	6.02214	5.56166	5.53411	5.45841	5.85586	5.97554	5.65839	6.35285	6.4339	6.5845	5.61278	6.03851	6.02452	5.96381	5.91753	5.73714	5.50106	5.25162	5.7288
Dysf	3.55444	3.4583	3.93998	5.60782	5.67404	5.81694	3.97972	4.41599	3.95839	4.00059	4.02907	4.34435	5.57948	5.2265	5.22035	4.54166	3.93105	4.01923	5.62656	5.36866	5.38774
Tpi1	8.19671	7.83946	8.26186	8.18274	8.27246	8.36058	8.25057	8.48477	8.5558	8.15785	7.9536	7.92226	8.60967	8.44347	8.33219	8.42977	8.43687	8.18636	8.71485	8.55323	8.65398
Ppp5c	4.31856	4.18203	4.36096	4.24828	4.31885	4.42619	4.43762	4.51327	4.29254	4.18171	4.34113	4.43599	4.41152	4.21721	4.31387	4.55032	4.54157	4.25524	4.67687	4.53425	4.40056
Blvrb	2.1342	2.33632	2.45697	2.54374	2.32431	2.96434	2.49939	2.5062	2.34371	2.14653	1.78853	2.0857	2.09573	1.86898	2.47401	2.54883	2.89749	2.40359	2.68418	2.00302	2.47337
Psmc4	4.93734	4.71888	5.05478	5.85783	6.10184	5.89729	5.02062	5.2331	5.04923	5.02606	5.32797	5.01028	5.62115	5.50023	5.63849	5.26468	5.14451	4.9273	5.85474	5.77729	5.62123
Psmd8	5.2241	5.09153	5.49539	6.7504	6.80892	6.64693	5.50844	5.58041	5.48577	5.70352	5.85865	5.56306	7.00968	7.05962	7.13856	5.79253	5.74297	5.37148	6.91286	6.69938	6.82776
Ldha	7.30985	7.04385	7.41344	7.36437	7.40975	7.517	7.24616	7.55289	7.59694	7.81151	7.49852	7.15952	7.93305	7.69633	7.51641	7.70221	7.6003	7.13884	7.89704	7.37761	7.85319
Psma1	5.18079	4.9841	5.31516	5.88291	6.09542	5.98632	5.2644	5.30639	5.45073	5.12107	5.41399	5.416	5.8262	5.59167	5.60708	5.38208	5.35998	5.12231	5.79497	5.88172	5.7292
Uqcrc2	7.93822	7.73112	7.79495	6.96973	7.08194	7.22732	7.75049	7.62442	7.76109	7.64552	7.87532	8.07003	7.46826	7.39171	7.2656	7.86135	7.84066	7.68512	7.45494	7.63128	7.63772
Eif4ebp1	4.25266	4.29749	4.3355	5.14615	5.12891	4.94993	4.02394	4.55945	3.9585	3.85848	4.00135	3.82521	5.09974	4.88506	4.90235	4.39569	4.32225	3.67929	5.27502	5.02656	5.16551
Cpe	5.62139	5.51742	5.84458	5.12237	5.46951	5.0474	5.69047	5.45917	5.46991	5.57212	5.62926	5.77824	5.64221	5.39262	5.27424	5.72898	5.73883	5.39218	5.82119	5.60349	5.43788
Uba52	5.77919	5.57367	5.48215	5.87737	5.98795	5.87565	5.37052	5.5532	5.88518	5.19943	5.52264	5.51844	5.86849	5.85192	5.78455	5.74499	5.75839	5.58312	5.64511	5.78272	6.00022
Junb	3.01485	2.88615	2.7698	5.90585	5.63325	4.23861	2.84923	3.78262	4.06247	3.51492	4.27613	5.49116	5.52718	6.07404	5.38895	5.18668	3.96521	4.1373	6.46675	6.47632	6.04012
Csnk2a2	1.94728	1.74329	2.12283	2.42607	2.61616	2.45688	1.84137	2.16521	1.92925	1.93018	2.07034	2.18407	2.58951	2.47417	2.6186	2.11409	2.04798	1.74454	2.67359	2.28685	2.55752
Maf	3.35934	2.90943	3.06985	3.29953	3.5096	3.67548	2.97657	3.161	2.77232	3.44995	2.30558	2.34563	2.91925	3.20051	2.88872	3.00134	2.94427	2.34643	3.51018	2.76608	3.18987
Carm1	3.44349	3.31899	3.8065	4.17028	4.2092	4.24944	3.55761	3.84991	3.35063	3.69897	3.70744	3.72403	4.39502	4.38399	4.20081	3.70827	3.49139	3.20773	4.3973	4.08426	4.20864
St14	0.109087	0.0349677	0.17136	0.159111	0.178534	0.278897	0	0.211345	0.0895378	0.138617	0.0961787	0.222895	0.145982	0.257161	0.228532	0.152967	0.137047	0.176285	0.346216	0.329278	0.225035
Ddx6	4.9137	4.77681	5.05309	4.98876	5.1872	5.12563	5.1732	5.11566	4.86338	5.09914	5.04631	5.10587	5.52473	5.25347	5.32022	5.09036	5.13054	4.87774	5.29702	5.19227	5.11899
Ncam1	2.35663	2.19853	2.60017	2.23892	2.37557	2.78466	2.34211	2.60173	2.12432	2.65863	3.34731	2.89874	2.45209	2.55729	3.38018	2.6432	2.76638	2.58129	2.76752	2.84049	2.61533
Dlat	5.75097	5.5535	5.78609	5.89801	5.74267	5.87828	5.61122	5.89542	5.78298	5.6583	5.78442	5.99516	6.02654	5.83949	5.65056	5.96833	5.89102	5.65274	6.12625	6.28048	6.13519
Sln	4.40493	4.03746	4.39638	4.91812	4.44421	5.41925	4.28988	4.54668	4.59244	4.39575	4.47164	4.17917	3.76263	3.4808	4.08529	5.13676	4.67639	5.4102	3.40462	3.763	3.91351
Impdh2	3.68249	3.80274	3.92078	5.16016	5.07738	4.95214	4.05818	4.32256	4.01855	3.78147	3.91156	3.98444	4.89473	4.69182	4.92173	4.22262	3.96354	3.48144	4.97122	4.66448	4.75203
Pgam2	8.89369	8.83473	9.06845	9.65819	9.47057	9.54824	9.34095	9.36394	9.19007	9.14088	9.06126	8.9295	9.9265	9.93381	9.85189	9.30749	9.22239	9.00565	10.0576	9.51462	9.82981
Mdh1	8.60527	8.45748	8.557	6.76464	6.77623	6.96788	8.32511	8.23186	8.39443	8.30866	8.64316	8.79189	7.44971	7.51152	7.4483	8.55955	8.52425	8.43217	7.76616	7.97153	7.97394
Rps27a	5.9615	6.07458	6.1819	7.37997	7.50152	7.44206	6.34607	6.60353	6.46732	6.31025	6.3999	6.42931	7.16346	6.97723	6.9535	6.26413	6.3567	6.02398	7.02544	7.09068	7.22139
Psme4	5.30693	4.96268	5.33256	4.75501	5.05049	5.18991	5.26108	5.35509	5.26037	5.54557	5.54359	5.52378	5.70026	5.3672	5.42904	5.13765	5.2366	4.89448	5.24684	5.23505	5.01525
Ubb	8.97384	8.72228	8.84368	9.95726	10.1655	9.53984	8.67977	8.92351	8.66899	8.54951	8.54247	8.52317	9.21183	8.87419	9.00382	8.8975	9.20271	8.50905	9.09132	8.99353	8.99307
Psmd11	4.49281	4.54487	4.87847	6.34662	6.54011	6.29483	4.76064	5.00073	4.75989	4.98136	5.34502	5.27194	6.55869	6.20853	6.2976	5.21555	5.03711	4.85687	6.20362	6.16781	6.04705
Col1a1	8.4467	8.17531	8.8656	7.3779	7.81176	8.5164	7.88158	8.16929	7.48001	9.8249	10.0014	9.8415	8.22386	9.47294	9.22603	9.05292	9.59902	8.64829	9.20055	8.98929	9.01387
Psmb3	4.83074	4.72446	4.92431	5.31454	5.46433	5.46294	4.77901	4.95583	5.03429	4.68285	4.92075	4.93762	5.09881	5.05099	5.09882	4.85806	4.99037	4.65289	5.36921	5.29987	5.17855
Ezh1	3.0857	2.85467	3.25552	2.65719	2.77975	2.80688	3.26237	3.1048	3.01618	3.08074	3.1241	3.17264	3.27984	3.1729	3.27181	2.96574	3.15763	2.98043	2.85786	2.77727	2.53893
Lpin1	6.35064	6.03755	6.20079	5.54117	5.68679	5.63348	5.78671	6.106	5.77791	6.12421	5.94353	6.05516	6.53891	6.19246	6.11842	6.30043	6.56788	5.6636	6.27031	6.03037	5.92672
Ifrd1	4.00687	4.15626	4.49321	5.23911	5.1689	5.24853	4.82396	4.84681	4.77775	5.29699	5.70068	5.68274	6.79911	6.57223	6.82915	5.86661	4.98092	4.76551	6.08834	6.31561	6.47635
Ranbp9	4.86007	4.56817	4.91655	4.46663	4.57213	4.6324	5.00382	4.94361	4.76253	5.0775	4.77686	5.07086	4.91971	4.63814	4.62892	5.11622	4.98312	4.70295	4.86126	4.76737	4.54846
Cap2	6.33358	6.25766	6.4217	6.52995	6.55293	6.57917	6.60922	6.66426	6.55837	6.34232	6.50848	6.5242	6.87277	6.43896	6.68347	6.3748	6.2699	6.26002	6.7811	6.82609	6.40608
Ckmt2	10.3193	10.2472	10.2231	8.69275	8.61075	8.72739	10.1268	9.80058	9.92533	9.81145	10.1315	10.5189	9.0238	8.99415	8.8075	10.2945	10.341	10.2775	9.36841	9.63898	9.52444
Fbxo32	5.8367	4.95793	5.14589	3.15288	3.78254	3.26978	5.87623	5.13963	4.85092	5.46295	5.38956	5.61079	4.57512	4.53755	4.6367	4.68022	5.12034	5.275	4.46298	4.11842	3.32254
Pvalb	8.33425	7.23575	8.27704	9.51498	9.46115	9.53976	7.98737	7.9904	8.88087	9.81077	7.45356	6.28329	10.1588	9.83928	9.54158	8.34251	7.69755	7.48708	9.14057	8.72505	9.35589
Lgals1	6.89707	6.93894	7.17871	7.84011	7.95189	8.17297	6.93526	7.48961	7.00405	7.08302	7.38922	7.08848	7.35993	7.53987	7.66742	7.45174	7.35052	6.97299	8.07839	7.75539	7.97602
Atf4	6.34488	6.34653	6.4293	7.59327	7.5841	7.21544	6.19039	6.57458	6.37391	6.71816	6.94448	6.89465	7.97587	7.73456	7.78437	7.1327	6.35911	6.08033	7.50984	7.4034	7.386
Eif4a2	5.85011	5.6327	5.81679	6.07005	6.03831	6.11613	6.00253	5.98195	6.02066	6.15892	6.16144	6.36193	6.74887	6.5238	6.56334	5.9348	5.93889	5.8292	6.03581	6.24775	6.09543
Tfrc	4.67733	4.89522	4.97815	5.11411	5.28755	5.50296	5.10469	6.20047	6.28447	5.53412	5.87776	6.06479	5.1757	5.05438	4.90986	5.24288	4.70142	5.44715	5.30776	5.60985	5.83933
Ndufv2	7.79676	7.62887	7.71085	7.09258	7.05901	7.08705	7.6666	7.51551	7.78866	7.29983	7.42298	7.66349	7.18242	7.0021	6.86042	7.62644	7.71523	7.59539	7.3469	7.44415	7.51233
Slc3a1	0.142593	0	0	0.0652489	0.0735059	0.240418	0	0.143177	0	0.20171	0	0	0.276507	0.550452	0.422805	0.0626503	0	0.141619	0.0689014	0.0889315	0.152683
Usp14	3.25175	3.06169	3.44298	4.18912	4.38981	4.41488	3.46735	3.57274	3.4859	3.27398	3.51826	3.44612	4.13097	3.94592	3.93618	3.41735	3.38253	3.10563	4.12234	4.10067	4.00797
Atp5a1	9.56102	9.39622	9.63101	8.65127	8.73185	8.77866	9.37631	9.39792	9.29707	9.46324	9.66752	9.82199	9.30205	9.17461	9.16869	9.63043	9.56781	9.3889	9.28068	9.23565	9.31582
Pgam1	4.65624	4.35339	4.97809	5.96576	5.77975	5.80701	4.70185	5.65616	5.3896	5.67892	5.41918	5.22512	5.8099	5.79523	5.81191	5.87003	5.19952	4.53745	6.35625	6.01544	5.88315
Cox7b	8.42344	8.4141	8.43866	7.73572	7.49341	7.527	8.36569	8.19988	8.53178	7.99535	8.23518	8.29054	7.76146	7.67063	7.43359	8.29961	8.47856	8.33029	7.86608	8.05645	8.10653
Itm2a	5.26484	4.5369	5.40736	4.21923	4.14837	4.70192	4.97612	5.19137	5.70742	4.97743	4.80983	4.41879	5.01343	4.67118	4.3161	5.1906	5.19765	5.21554	5.33194	5.15252	5.03665

## Sheet: Fig4b-j
	MHU-1_GC			MHU-1_MG			MHU-1_AG			MHU-4_GC			MHU-4_PG			MHU-5_GC			MHU-5_PG
Foxo1	0.983544	0.762205	1.25425	0.504499	0.571088	0.886487	1.23077	1.33835	0.792826	0.735714	0.804959	0.700477	0.837085	0.615202	0.790157	0.815053	2.27494	0.518762	1.14644	0.610021	0.590963
Foxo3	1.03179	0.930214	1.03799	0.735202	0.8667	0.940306	1.14685	1.16822	0.820743	0.724797	0.840773	0.797031	0.872405	0.86286	0.897149	0.760962	1.71245	0.669631	1.04022	0.804318	0.639567
Trim63	0.845035	0.822552	1.33241	1.2265	1.70506	0.76091	1.94281	2.48953	2.57613	1.38769	0.821877	1.61641	2.51125	1.84511	1.98372	1.06093	1.15712	0.759424	4.55342	2.16023	1.79308
Fbxo32	0.772065	0.830971	1.39696	0.737979	1.36121	0.682277	0.161963	0.249235	0.1636	0.882277	0.990622	0.976757	0.396725	0.412753	0.439265	0.52072	0.746027	0.987822	0.350411	0.300932	0.172581
Capn1	0.983625	0.855184	1.16119	0.612345	0.880033	0.935031	0.931346	1.08873	0.920422	1.13731	1.08295	0.99272	0.809956	0.913752	0.794702	1.14969	1.29683	0.789167	1.21988	0.941168	0.965795
Capn3	1.0824	0.865287	1.05232	0.484037	0.562233	0.686739	1.3655	1.08435	1.16134	0.873644	0.947249	1.00215	0.948023	0.62392	0.601832	0.90949	0.809422	0.889139	0.867921	1.09842	0.711383
Myod1	0.734759	1.19248	1.07276	3.16425	4.55065	2.7854	0.408168	1.10308	0.864489	0.882617	0.678132	1.21649	4.5749	1.56939	1.54936	3.95453	0.872136	0.752053	1.38391	1.36299	2.3361
Myog	1.00159	1.08294	0.915464	8.55504	7.31373	11.6253	0.798381	3.7399	1.52829	0.692465	0.811465	0.600905	3.3424	1.91399	2.92955	1.29467	0.61093	0.866922	3.70042	4.74686	8.19632
Myf6	0.992695	0.924045	1.08326	3.34316	2.94548	3.33139	0.762551	1.09121	1.02127	0.70546	0.951471	1.0978	1.61026	1.11894	0.975646	1.3799	1.09184	0.975771	1.65733	1.43275	1.80087

## Sheet: Fig5
	b, Frequency	Type I
		MHU-1_GC	MHU-4_GC	MHU-5_GC	MHU-1_MG	MHU-1_AG	MHU-4_PG	MHU-5_PG
		34.1007	30.6122	32.8413	16.1316	42.9038	31.7172	31.6191
		33.5254	37.8205	29.4657	32.1548	34.1327	36.5554	39.1011
		39.8927	44.0816	30.8696	38.6809	39.628	29.4643	30.3983
		Type IIa
		MHU-1_GC	MHU-4_GC	MHU-5_GC	MHU-1_MG	MHU-1_AG	MHU-4_PG	MHU-5_PG
		54.2446	59.4104	64.7601	35.8653	47.7977	49.2929	48.0952
		62.788	57.0513	67.3282	31.8204	54.6763	49.3849	50.3371
		48.3005	51.6326	65.2174	34.8782	53.362	47.9167	59.9581
		Type IIx
		MHU-1_GC	MHU-4_GC	MHU-5_GC	MHU-1_MG	MHU-1_AG	MHU-4_PG	MHU-5_PG
		6.97842	7.93651	1.29151	5.32498	8.31974	2.82828	0.47619
		1.03687	3.6859	1.67939	1.43335	7.7538	2.81195	1.34831
		5.36673	4.28571	3.62319	1.60428	4.86409	2.97619	1.36268
		Type IIb
		MHU-1_GC	MHU-4_GC	MHU-5_GC	MHU-1_MG	MHU-1_AG	MHU-4_PG	MHU-5_PG
		4.67626	2.04082	1.10701	42.6782	0.978793	16.1616	19.8095
		2.64977	1.44231	1.52672	34.5915	3.43725	11.2478	9.21348
		6.44007	0	0.289855	24.8366	2.14592	19.6429	8.28092
		MHU-1_GC			MHU-1_MG			MHU-1_AG			MHU-4_GC			MHU-4_PG			MHU-5_GC			MHU-5_PG
c	Actn3	1.29841	0.49159	1.21	4.2945	3.70476	4.45721	0.786108	0.905034	1.96102	3.73503	0.615691	0.158207	7.29221	5.74939	5.2516	1.18696	0.791798	0.647632	4.4032	3.07304	4.82212
d	Mb	0.950307	1.03408	1.01561	0.343124	0.321994	0.377605	0.991534	0.923103	0.953186	0.718343	0.98586	1.0355	0.452915	0.459828	0.454681	0.9997	1.0613	0.869449	0.363666	0.480508	0.499291

## Sheet: SFig2
	a, Body weight (g)		MHU-4				MHU-5			b, Water consumption (ml/day)	PG	GC
			Pre	Post			Pre	Post			2.43706	5.36667
		#1	24	24.5		#1	24.4	21.2			5.54432	6.7
		#2	24.2	24.1		#2	24.5	24.6			2.43706	6.2
		#3	24.8	25.9		#3	25.8	19.6			4.87413	6.8
		#4	26.8	26.9		#4	24.5	25.7			2.28475	6.33333
		#5	26.5	27.2		#5	25.8	20.2			7.28073	5.1
		#6	26.2	26.7		#6	24.8	25.3			Water troubles
	c, Body weight change
			MHU-4		MHU-5
			PG	GC	PG	GC
			0.5	2.1	-3.2	1.5
			-0.1	2.2	0.1	2.6
			1.1	1.2	-6.2	2.4
			0.1	1.1	1.2	0.6
			0.7	0.9	-5.6	2.4
			0.5	1.8	0.5	2.2
					Water troubles

## Sheet: SFig3
c. Body weight change (%)
	A15	1	2	3	4		A16						A19						A20						A21						A24
	TCU①	0	-9.50704	-14.7887	-19.0141		TCU①	0	-10.3333	-15.6667	-20.6667		TCU①	0	-10.0671	-12.4161	-2.34899		TCU①	0	0	1.79211	1.07527		TCU①	0	-5.28053	0	-0.660066		TCU①	0	-1.0101	1.6835	1.6835
	TCU②☆	0	-10.5058	-14.786	-19.0661		TCU②	0	-8.25083	-13.5314	0.330033		TCU②	0	1.8797	2.25564	1.8797		TCU②	0	0.371747	1.85874	2.60223		TCU②	0	2.23048	0	0.371747		TCU②	0	3.125	4.16667	3.125
	TCU④★	0	-8.84354	-13.9456	-17.3469		TCU④	0	0	0.714286	2.85714		TCU④	0	3.15789	5.26316	4.91228		TCU④	0	2.15827	1.79856	1.79856		TCU④	0	-9.90415	-0.638978	-0.319489		TCU④	0	3.44828	4.82759	3.7931
	Nozzle①★	0	0	-0.340136	-1.02041		Nozzle①	0	1.09489	0.364964	1.82482		Nozzle①	0	1.04895	-3.4965	1.04895		Nozzle①	0	2.18182	1.45455	4		Nozzle①	0	0	1.31579	0.657895		Nozzle①	0	1.41844	1.41844	2.48227
	Nozzle②	0	0	0.706714	0		Nozzle②	0	0.30303	0	0.909091		Nozzle②	0	0	0.355872	0.355872		Nozzle②	0	0	-1.38889	-1.04167		Nozzle②	0	0	-0.967742	-0.645161		Nozzle②	0	0.694444	0.347222	-0.694444
	Nozzle③☆	0	4.70588	3.52941	3.92157		Nozzle③	0	1.66113	1.99336	0.996678		Nozzle③	0	3.87597	3.87597	2.71318		Nozzle③	0	0.732601	2.5641	1.4652		Nozzle③	0	2.62172	2.99625	1.49813		Nozzle③	0	-0.346021	-1.38408	-0.692042

## Sheet: SFig4
	Pla weight/Body weight	MHU-1_GC	MHU-4_GC	MHU-5_GC	MHU-1_MG	MHU-1_AG	MHU-4_PG	MHU-5_PG		Gas weight/Body weight	MHU-1_GC	MHU-4_GC	MHU-5_GC	MHU-1_MG	MHU-1_AG	MHU-4_PG	MHU-5_PG
		0.547529	0.641509	0.639405	0.547718	0.611538	0.616327	0.656504			5.1578	4.86226	4.87175	4.6307	5.00769	4.46939	4.58943
		0.595941	0.574818	0.683908	0.497967	0.486692	0.570539	0.661479			5.18819	4.66423	5.07088	4.10772	4.97719	4.73444	4.4144
		0.568441	0.593023	0.646388	0.517467	0.596639	0.586873	0.725296			5.10266	5.13178	4.88403	4.38865	4.96639	4.31274	4.93083
		0.592453	0.62749	0.729675	0.5131	0.558333	0.494424				4.86415	5.18128	4.98577	4.6048	5.01875	4.39963
		0.572289	0.604396	0.637868		0.616379	0.536765				5.24498	4.72711	4.96324		5.05603	4.66912
		0.606855	0.618613	0.627737			0.574906				5.36895	5.23723	4.63869			4.47004
	TA weight/Body weight	MHU-1_GC	MHU-4_GC	MHU-5_GC	MHU-1_MG	MHU-1_AG	MHU-4_PG	MHU-5_PG		EDL weight/Body weight	MHU-1_GC	MHU-4_GC	MHU-5_GC	MHU-1_MG	MHU-1_AG	MHU-4_PG	MHU-5_PG
		1.69392	1.7	1.68216	1.78008	1.97308	1.73469	1.67276			0.391635	0.422642	0.472119	0.410788	0.430769	0.385714	0.445122
		1.85055	1.83212	1.77969	1.57114	1.6673	1.75519	1.57782			0.437269	0.399635	0.450192	0.357724	0.326996	0.406639	0.418288
		1.65209	1.8469	1.77947	1.72489	1.87395	1.75483	1.70949			0.454373	0.374031	0.45057	0.39738	0.436975	0.374517	0.434783
		1.69623	1.95418	1.90854	1.72271	1.93542	1.71375				0.415094	0.458167	0.445122	0.423581	0.372917	0.408922
		1.85341	1.81136	1.74449		1.84267	1.80515				0.471888	0.423077	0.413603		0.400862	0.424632
		1.79234	1.86314	1.63869			1.76966				0.439516	0.461679	0.434307			0.301498

## Sheet: SFig5
		MHU-1_GC	MHU-4_GC	MHU-5_GC	MHU-1_MG	MHU-1_AG	MHU-4_PG	MHU-5_PG
	b, CSA	1028	1276	1324	1425	1026	1218	1246
		1238	866	1268	933	948	1046	1025
		1158	1232	1288	1017	1097	936	1010
	c, Distribution(%)	MHU-1_GC			MHU-4_GC			MHU-5_GC			MHU-1_MG			MHU-1_AG			MHU-4_PG			MHU-5_PG
	200-400	8.58726	17.7049	18.3183	8.93617	18.5874	11.1789	15.1629	3.59408	9.51374	1.68539	9.1224	6.26305	10.2564	12.8668	8.88889	10.4704	12.6984	11.8421	9.04908	7.67442	9.03308
	401-800	22.4377	20.3279	25.8258	24.0425	33.2714	19.3089	23.9348	26.2156	21.5645	26.9663	30.6005	31.9415	26.8556	27.4266	26.8376	23.5205	26.4069	27.8947	25.1534	28.6046	30.2799
	801-1200	22.4377	16.3934	11.7117	15.7447	24.8141	17.8862	25.8145	19.2389	21.9873	16.2921	33.8337	22.3382	25.2362	26.8623	17.7778	21.2443	24.531	34.7368	19.0184	27.2093	26.972
	1201-1600	15.7895	18.3607	17.1171	20.4255	15.3346	21.3415	20.5514	23.0444	25.7928	17.1348	21.2471	30.0626	26.7206	29.0068	29.2308	17.1472	21.645	20.1316	15.7975	25.3488	22.0102
	1601-2000	11.9114	12.1311	12.012	16.383	5.57621	19.1057	8.89724	17.5476	12.685	13.764	5.08083	7.51566	9.17679	3.7246	13.3333	14.4158	9.52381	3.02632	13.0368	9.30233	7.25191
	2001-2400	6.92521	4.59016	6.30631	8.7234	1.67286	8.13008	3.88471	7.18816	6.13108	13.2022	0.115473	1.46138	0.944669	0.112867	3.4188	6.52504	2.886	1.44737	11.0429	1.86047	2.92621
	2401-2800	5.54017	2.62295	1.8018	2.76596	0.27881	1.42276	1.00251	1.47992	2.11416	7.58427	0	0.417537	0.404858	0	0.512821	3.64188	0.865801	0.657895	4.29448	0	1.39949
	2801-	6.37119	7.86885	6.90691	2.97872	0.464684	1.62602	0.75188	1.69133	0.211416	3.08989	0	0	0.404858	0	0	3.0349	1.443	0.263158	2.60736	0	0.127226

[truncated: 1 more sheets: SFig6]
